# Supplementary material for: The CDK12 inhibitor SR-4835 functions as a molecular glue that promotes cyclin K degradation in melanoma
Source: Cell Death Discov. 2023 Dec 16;9:459. doi: 10.1038/s41420-023-01754-x (PMC10725499; doi:10.1038/s41420-023-01754-x)
Supplement: Supplementary file 2 — Dataset 1 [file 41420_2023_1754_MOESM2_ESM.xlsx]

## Sheet: sr4835_t14
GENE	sumZ	numObs	normZ	pval_synth	rank_synth	fdr_synth	pval_supp	rank_supp	fdr_supp
PSME4	25.12	8	6.84	1	18051	1	4.08e-12	1	7.36e-08
DDA1	19.82	8	5.44	1	18050	1	2.67e-08	2	0.000241
STRAP	19.17	8	5.27	1	18049	1	6.84e-08	3	0.000412
DDB1	17.58	7	5.17	1	18048	1	1.16e-07	4	0.000525
CAND1	18.23	8	5.02	1	18047	1	2.55e-07	5	0.000919
UBE2G1	17.92	8	4.94	1	18046	1	3.88e-07	6	0.00117
RBX1	16.39	7	4.84	1	18045	1	6.6e-07	7	0.0017
MAPRE1	16.53	8	4.57	1	18044	1	2.38e-06	8	0.00538
CDKN1A	15.42	8	4.28	1	18043	1	9.25e-06	9	0.0186
ASIP	14.96	8	4.16	1	18042	1	1.58e-05	10	0.0286
SRSF6	14.68	8	4.09	1	18041	1	2.18e-05	11	0.0319
CNOT4	14.66	8	4.08	1	18040	1	2.21e-05	12	0.0319
EIF3K	14.63	8	4.08	1	18039	1	2.3e-05	13	0.0319
UBE2M	14.29	8	3.99	1	18038	1	3.36e-05	14	0.0408
RRAGC	14.28	8	3.98	1	18037	1	3.39e-05	15	0.0408
MATN4	13.74	8	3.84	1	18036	1	6.14e-05	16	0.0693
CUL4B	13.6	8	3.8	1	18035	1	7.15e-05	17	0.0759
DIDO1	13.31	8	3.73	1	18034	1	9.71e-05	18	0.0973
DNAJC9	13.25	8	3.71	1	18033	1	0.000103	19	0.0978
TAF5L	13.15	8	3.69	1	18032	1	0.000114	20	0.103
JPH2	12.96	8	3.63	1	18031	1	0.000139	21	0.115
PIN1	12.95	8	3.63	1	18030	1	0.00014	22	0.115
EIF3L	12.75	8	3.58	1	18029	1	0.000171	23	0.134
SENP8	10.87	6	3.53	1	18028	1	0.000208	24	0.157
THOC6	12.21	8	3.44	1	18027	1	0.000293	25	0.212
ID1	11.97	8	3.38	1	18026	1	0.000369	26	0.25
CD96	11.92	8	3.36	1	18025	1	0.000385	27	0.25
RBM10	11.87	8	3.35	1	18024	1	0.000406	28	0.25
EPB41L5	11.79	8	3.33	1	18023	1	0.000439	29	0.25
LBP	11.78	8	3.33	1	18022	1	0.000441	30	0.25
EIF4E2	11.74	8	3.31	1	18021	1	0.000461	31	0.25
TAOK1	11.73	8	3.31	1	18020	1	0.000464	32	0.25
BCORL1	11.7	8	3.3	1	18019	1	0.000477	33	0.25
KIF2C	11.68	8	3.3	1	18018	1	0.000484	34	0.25
C3orf65	11.65	8	3.29	1	18017	1	0.000497	35	0.25
KIF18B	11.65	8	3.29	0.999	18016	1	0.000501	36	0.25
EZH1	11.62	8	3.28	0.999	18015	1	0.000513	37	0.25
NPEPL1	11.58	8	3.27	0.999	18014	1	0.000535	38	0.251
ADA	11.55	8	3.26	0.999	18013	1	0.000549	39	0.251
COMMD2	11.52	8	3.26	0.999	18012	1	0.000565	40	0.251
BAZ1B	11.51	8	3.25	0.999	18011	1	0.00057	41	0.251
GJC3	11.44	8	3.23	0.999	18010	1	0.000608	42	0.252
ZNF133	11.43	8	3.23	0.999	18009	1	0.000611	43	0.252
WFDC3	11.43	8	3.23	0.999	18008	1	0.000615	44	0.252
KDM1A	11.35	8	3.21	0.999	18007	1	0.000657	45	0.264
PDCD10	11.18	8	3.17	0.999	18006	1	0.000769	46	0.302
MPC1	11	8	3.12	0.999	18005	1	0.000903	47	0.347
CPNE1	10.97	8	3.11	0.999	18004	1	0.00093	48	0.35
CCNC	10.93	8	3.1	0.999	18003	1	0.000958	49	0.353
CNOT11	10.88	8	3.09	0.999	18002	1	0.00101	50	0.364
NCOA3	10.76	8	3.06	0.999	18001	1	0.00112	51	0.392
COL24A1	10.75	8	3.05	0.999	18000	1	0.00113	52	0.392
FAM83C	10.7	8	3.04	0.999	17999	1	0.00118	53	0.395
CSTF2	10.7	8	3.04	0.999	17998	1	0.00118	54	0.395
NSFL1C	10.46	8	2.98	0.999	17997	1	0.00145	55	0.469
RCOR1	10.46	8	2.98	0.999	17996	1	0.00146	56	0.469
OGFR	10.43	8	2.97	0.999	17995	1	0.00148	57	0.47
NINL	10.41	8	2.96	0.998	17994	1	0.00152	58	0.472
WFDC12	10.37	8	2.95	0.998	17993	1	0.00157	59	0.478
ZNF239	10.3	8	2.94	0.998	17992	1	0.00166	60	0.478
PI3	10.28	8	2.93	0.998	17991	1	0.00169	61	0.478
RAB22A	10.28	8	2.93	0.998	17990	1	0.0017	62	0.478
COMMD7	10.26	8	2.93	0.998	17989	1	0.00172	63	0.478
RBBP8NL	10.26	8	2.93	0.998	17988	1	0.00172	64	0.478
SCN11A	10.25	8	2.92	0.998	17987	1	0.00173	65	0.478
HELZ	10.24	8	2.92	0.998	17986	1	0.00175	66	0.478
UBE2E1	10.2	8	2.91	0.998	17985	1	0.00182	67	0.478
NRIP1	10.19	8	2.91	0.998	17984	1	0.00182	68	0.478
NIT2	10.18	8	2.9	0.998	17983	1	0.00185	69	0.478
MYH7B	10.17	8	2.9	0.998	17982	1	0.00186	70	0.478
CHRNA4	10.14	8	2.89	0.998	17981	1	0.0019	71	0.482
KIAA0196	10.09	8	2.88	0.998	17980	1	0.00199	72	0.491
KDM5C	10.06	8	2.87	0.998	17979	1	0.00203	73	0.491
ZNF140	10.06	8	2.87	0.998	17978	1	0.00204	74	0.491
PROKR2	10.06	8	2.87	0.998	17977	1	0.00204	75	0.491
CCL25	10.01	8	2.86	0.998	17976	1	0.00213	76	0.499
RALY	9.99	8	2.85	0.998	17975	1	0.00215	77	0.499
CR1L	7.06	4	2.85	0.998	17974	1	0.00216	78	0.499
TMEM74B	9.94	8	2.84	0.998	17973	1	0.00225	79	0.512
B3GAT3	9.93	8	2.84	0.998	17972	1	0.00227	80	0.512
COMMD3	8.37	6	2.77	0.997	17971	1	0.00282	81	0.628
KHDRBS3	9.6	8	2.75	0.997	17970	1	0.00298	82	0.645
PAK7	9.59	8	2.75	0.997	17969	1	0.00299	83	0.645
SLA2	9.58	8	2.75	0.997	17968	1	0.003	84	0.645
APMAP	9.55	8	2.74	0.997	17967	1	0.00307	85	0.651
SMAD4	9.54	8	2.74	0.997	17966	1	0.0031	86	0.651
CACTIN	9.52	8	2.73	0.997	17965	1	0.00317	87	0.657
KIF3B	9.5	8	2.73	0.997	17964	1	0.00321	88	0.658
NECAB3	9.44	8	2.71	0.997	17963	1	0.00338	89	0.675
PDE10A	9.43	8	2.71	0.997	17962	1	0.0034	90	0.675
C19orf43	9.43	8	2.71	0.997	17961	1	0.0034	91	0.675
LARP4B	9.38	8	2.69	0.996	17960	1	0.00354	92	0.688
MAPK6	9.37	8	2.69	0.996	17959	1	0.00357	93	0.688
C20orf173	9.36	8	2.69	0.996	17958	1	0.00358	94	0.688
PLAC8	9.34	8	2.68	0.996	17957	1	0.00364	95	0.692
LMOD3	9.26	8	2.66	0.996	17956	1	0.00389	96	0.723
TCEB3	9.25	8	2.66	0.996	17955	1	0.00393	97	0.723
FKBP4	8.01	6	2.66	0.996	17954	1	0.00393	98	0.723
SLC4A7	9.21	8	2.65	0.996	17953	1	0.00404	99	0.736
STS	9.15	8	2.63	0.996	17952	1	0.00421	100	0.761
RALGAPA2	9.13	8	2.63	0.996	17951	1	0.00429	101	0.766
FTSJ3	8.52	7	2.62	0.996	17950	1	0.00439	102	0.776
BPIFB6	9.08	8	2.62	0.996	17949	1	0.00445	103	0.777
PFKFB3	9.08	8	2.61	0.996	17948	1	0.00448	104	0.777
OSBPL9	9.06	8	2.61	0.995	17947	1	0.00452	105	0.777
C9orf78	8.99	8	2.59	0.995	17946	1	0.0048	106	0.807
AC009892.10	4.49	2	2.59	0.995	17945	1	0.0048	107	0.807
SYTL4	8.98	8	2.59	0.995	17944	1	0.00483	108	0.807
EIF3E	8.93	8	2.58	0.995	17943	1	0.005	109	0.807
OR51J1	8.92	8	2.57	0.995	17942	1	0.00505	110	0.807
FBXW7	8.9	8	2.57	0.995	17941	1	0.00514	111	0.807
CT45A5	4.45	2	2.57	0.995	17940	1	0.00514	112	0.807
ORM1	7.7	6	2.56	0.995	17939	1	0.00516	113	0.807
BCAS4	8.89	8	2.56	0.995	17938	1	0.00518	114	0.807
PARM1	8.87	8	2.56	0.995	17937	1	0.00522	115	0.807
PPP1CB	8.87	8	2.56	0.995	17936	1	0.00524	116	0.807
TP53INP2	8.87	8	2.56	0.995	17935	1	0.00525	117	0.807
OR2F1	8.86	8	2.56	0.995	17934	1	0.00528	118	0.807
IMMT	8.83	8	2.55	0.995	17933	1	0.00538	119	0.807
FOXA2	8.82	8	2.55	0.995	17932	1	0.00544	120	0.807
SETD2	8.81	8	2.54	0.995	17931	1	0.00549	121	0.807
DEFB132	8.8	8	2.54	0.994	17930	1	0.00554	122	0.807
SERINC3	8.79	8	2.54	0.994	17929	1	0.00555	123	0.807
CNOT8	8.79	8	2.54	0.994	17928	1	0.00558	124	0.807
KRT8	4.39	2	2.54	0.994	17927	1	0.00559	125	0.807
PKIG	8.77	8	2.53	0.994	17926	1	0.00564	126	0.808
PLD1	8.74	8	2.53	0.994	17925	1	0.00577	127	0.818
DYNLT3	8.72	8	2.52	0.994	17924	1	0.00586	128	0.818
REXO2	8.72	8	2.52	0.994	17923	1	0.00587	129	0.818
RBM14	8.71	8	2.52	0.994	17922	1	0.00593	130	0.818
WDR74	6.15	4	2.51	0.994	17921	1	0.00597	131	0.818
UGT1A3	6.15	4	2.51	0.994	17920	1	0.00598	132	0.818
UBR4	8.67	8	2.51	0.994	17919	1	0.0061	133	0.828
CBX1	8.65	8	2.5	0.994	17918	1	0.00618	134	0.829
CAPN11	8.65	8	2.5	0.994	17917	1	0.0062	135	0.829
VPS35	8.63	8	2.5	0.994	17916	1	0.00626	136	0.83
RNF145	8.58	8	2.48	0.994	17915	1	0.0065	137	0.856
HAPLN3	8.55	8	2.48	0.993	17914	1	0.00666	138	0.863
PAPD5	8.54	8	2.47	0.993	17913	1	0.00668	139	0.863
ZNF343	8.53	8	2.47	0.993	17912	1	0.00673	140	0.863
VPS29	8.53	8	2.47	0.993	17911	1	0.00674	141	0.863
ZCCHC3	8.49	8	2.46	0.993	17910	1	0.00697	142	0.876
CDK9	8.48	8	2.46	0.993	17909	1	0.007	143	0.876
RRAGA	8.47	8	2.45	0.993	17908	1	0.00705	144	0.876
FRMD7	8.47	8	2.45	0.993	17907	1	0.00708	145	0.876
PBRM1	8.46	8	2.45	0.993	17906	1	0.00708	146	0.876
VWCE	8.45	8	2.45	0.993	17905	1	0.00715	147	0.877
UBA3	8.43	8	2.44	0.993	17904	1	0.00725	148	0.877
STAU1	8.43	8	2.44	0.993	17903	1	0.00725	149	0.877
FANCI	8.42	8	2.44	0.993	17902	1	0.00732	150	0.877
ESRRB	8.42	8	2.44	0.993	17901	1	0.00733	151	0.877
TADA2B	8.37	8	2.43	0.992	17900	1	0.0076	152	0.902
CST1	8.35	8	2.42	0.992	17899	1	0.00772	153	0.911
CSDE1	8.34	8	2.42	0.992	17898	1	0.00777	154	0.911
RWDD1	8.33	8	2.42	0.992	17897	1	0.00783	155	0.912
OR4C6	8.3	8	2.41	0.992	17896	1	0.00797	156	0.923
SPOCK2	8.28	8	2.4	0.992	17895	1	0.00811	157	0.932
OTUD6B	8.26	8	2.4	0.992	17894	1	0.00821	158	0.932
ZNF350	8.25	8	2.4	0.992	17893	1	0.00828	159	0.932
SF1	7.72	7	2.4	0.992	17892	1	0.00829	160	0.932
MRGPRE	8.23	8	2.39	0.992	17891	1	0.00837	161	0.932
IL20RB	8.23	8	2.39	0.992	17890	1	0.00841	162	0.932
ANKRD17	8.21	8	2.39	0.992	17889	1	0.0085	163	0.932
ZNF501	5.81	4	2.39	0.991	17888	1	0.00851	164	0.932
PCGF5	8.2	8	2.38	0.991	17887	1	0.00856	165	0.932
MMP9	8.2	8	2.38	0.991	17886	1	0.00857	166	0.932
SRRM4	8.19	8	2.38	0.991	17885	1	0.00862	167	0.932
CDK8	8.17	8	2.38	0.991	17884	1	0.00875	168	0.937
UBA1	8.17	8	2.37	0.991	17883	1	0.00878	169	0.937
TXLNG	8.16	8	2.37	0.991	17882	1	0.00882	170	0.937
RSRC2	8.15	8	2.37	0.991	17881	1	0.00892	171	0.938
MANBAL	8.14	8	2.37	0.991	17880	1	0.00898	172	0.938
DNAJC6	8.13	8	2.37	0.991	17879	1	0.00899	173	0.938
RPL7A	8.07	8	2.35	0.991	17878	1	0.00939	174	0.974
MST1R	8.06	8	2.35	0.991	17877	1	0.00949	175	0.975
ERAS	8.05	8	2.34	0.99	17876	1	0.00955	176	0.975
KLRB1	8.05	8	2.34	0.99	17875	1	0.00956	177	0.975
PLCXD3	8	8	2.33	0.99	17874	1	0.00986	178	0.98
ATF7IP	8	8	2.33	0.99	17873	1	0.00991	179	0.98
MYL9	7.99	8	2.33	0.99	17872	1	0.00993	180	0.98
RASSF2	7.98	8	2.33	0.99	17871	1	0.01	181	0.98
USMG5	3.98	2	2.32	0.99	17870	1	0.0101	182	0.98
PGR	7.94	8	2.31	0.99	17869	1	0.0103	183	0.98
APCDD1L	7.93	8	2.31	0.99	17868	1	0.0104	184	0.98
NPBWR2	7.92	8	2.31	0.99	17867	1	0.0104	185	0.98
FAM20C	7.92	8	2.31	0.99	17866	1	0.0105	186	0.98
STAC	7.91	8	2.31	0.989	17865	1	0.0105	187	0.98
TSNAX	7.89	8	2.3	0.989	17864	1	0.0107	188	0.98
CNOT1	7.89	8	2.3	0.989	17863	1	0.0107	189	0.98
WFDC8	7.88	8	2.3	0.989	17862	1	0.0107	190	0.98
NCOA6	7.88	8	2.3	0.989	17861	1	0.0108	191	0.98
SCAF4	7.86	8	2.29	0.989	17860	1	0.0109	192	0.98
FAM83B	7.84	8	2.29	0.989	17859	1	0.011	193	0.98
TBC1D20	7.83	8	2.29	0.989	17858	1	0.0111	194	0.98
NNAT	7.82	8	2.28	0.989	17857	1	0.0112	195	0.98
SCN5A	7.81	8	2.28	0.989	17856	1	0.0113	196	0.98
PORCN	7.81	8	2.28	0.989	17855	1	0.0113	197	0.98
DIRC1	7.81	8	2.28	0.989	17854	1	0.0113	198	0.98
ERO1LB	7.79	8	2.28	0.989	17853	1	0.0114	199	0.98
C20orf112	7.79	8	2.28	0.989	17852	1	0.0114	200	0.98
CTSZ	7.79	8	2.27	0.989	17851	1	0.0115	201	0.98
SCAP	7.78	8	2.27	0.988	17850	1	0.0115	202	0.98
SEC23B	7.78	8	2.27	0.988	17849	1	0.0115	203	0.98
CCNT1	7.76	8	2.27	0.988	17848	1	0.0116	204	0.98
GUCY1A2	7.76	8	2.27	0.988	17847	1	0.0117	205	0.98
MMP27	7.76	8	2.27	0.988	17846	1	0.0117	206	0.98
GLMN	7.75	8	2.26	0.988	17845	1	0.0118	207	0.98
TNFSF4	7.73	8	2.26	0.988	17844	1	0.0119	208	0.98
BUB3	6.1	5	2.26	0.988	17843	1	0.012	209	0.98
ZNF621	7.72	8	2.26	0.988	17842	1	0.012	210	0.98
PPP1R16B	7.72	8	2.26	0.988	17841	1	0.012	211	0.98
BMPR1A	7.72	8	2.26	0.988	17840	1	0.012	212	0.98
MKKS	7.7	8	2.25	0.988	17839	1	0.0121	213	0.98
YWHAB	7.69	8	2.25	0.988	17838	1	0.0123	214	0.98
BCL9L	7.68	8	2.25	0.988	17837	1	0.0123	215	0.98
CDK5RAP1	7.68	8	2.25	0.988	17836	1	0.0124	216	0.98
VRK1	7.67	8	2.25	0.988	17835	1	0.0124	217	0.98
DEPDC5	7.66	8	2.24	0.988	17834	1	0.0125	218	0.98
ZNFX1	7.66	8	2.24	0.987	17833	1	0.0125	219	0.98
ZNF786	7.63	8	2.23	0.987	17832	0.999	0.0128	220	0.98
MPHOSPH9	7.61	8	2.23	0.987	17831	0.999	0.0129	221	0.98
HPSE2	7.61	8	2.23	0.987	17830	0.999	0.013	222	0.98
RGS19	7.6	8	2.23	0.987	17829	0.999	0.013	223	0.98
MRPS26	7.6	8	2.22	0.987	17828	0.999	0.0131	224	0.98
ZNF880	7.6	8	2.22	0.987	17827	0.999	0.0131	225	0.98
SLC2A10	7.57	8	2.22	0.987	17826	0.999	0.0133	226	0.98
RPS6	3.78	2	2.21	0.987	17825	0.999	0.0134	227	0.98
MAP3K8	7.56	8	2.21	0.987	17824	0.999	0.0134	228	0.98
COL20A1	7.55	8	2.21	0.987	17823	0.999	0.0135	229	0.98
SLC6A9	7.54	8	2.21	0.986	17822	0.999	0.0136	230	0.98
ACVR1C	7.52	8	2.2	0.986	17821	0.999	0.0137	231	0.98
GBF1	7.5	8	2.2	0.986	17820	0.999	0.014	232	0.98
LILRB5	7.5	8	2.2	0.986	17819	0.999	0.014	233	0.98
C1QTNF7	7.5	8	2.2	0.986	17818	0.999	0.014	234	0.98
PARK2	7.49	8	2.2	0.986	17817	0.999	0.014	235	0.98
TMEM202	7.49	8	2.2	0.986	17816	0.999	0.014	236	0.98
DHFRL1	3.75	2	2.2	0.986	17815	0.999	0.014	237	0.98
SCRG1	7.49	8	2.2	0.986	17814	0.999	0.014	238	0.98
CECR1	7.47	8	2.19	0.986	17813	0.999	0.0143	239	0.98
NAV2	7.46	8	2.19	0.986	17812	0.999	0.0143	240	0.98
ARID2	7.45	8	2.19	0.986	17811	0.999	0.0144	241	0.98
NFKBIE	7.45	8	2.19	0.986	17810	0.999	0.0144	242	0.98
SIGLEC1	7.45	8	2.19	0.986	17809	0.999	0.0144	243	0.98
CNOT2	7.45	8	2.18	0.986	17808	0.999	0.0144	244	0.98
SOGA1	7.44	8	2.18	0.986	17807	0.999	0.0145	245	0.98
CDC123	7.44	8	2.18	0.986	17806	0.999	0.0145	246	0.98
DEFB130	6.43	6	2.18	0.985	17805	0.999	0.0147	247	0.98
TPRA1	7.42	8	2.18	0.985	17804	0.999	0.0147	248	0.98
SIDT2	7.38	8	2.17	0.985	17803	0.999	0.0151	249	0.98
SUPT16H	5.83	5	2.17	0.985	17802	0.999	0.0151	250	0.98
PUM2	6.39	6	2.17	0.985	17801	0.999	0.0151	251	0.98
KCNF1	7.38	8	2.17	0.985	17800	0.999	0.0151	252	0.98
TTI1	7.37	8	2.17	0.985	17799	0.999	0.0152	253	0.98
COL18A1	7.37	8	2.16	0.985	17798	0.999	0.0152	254	0.98
ENTPD6	7.36	8	2.16	0.985	17797	0.999	0.0153	255	0.98
PTK6	7.36	8	2.16	0.985	17796	0.999	0.0153	256	0.98
PLXNA2	6.37	6	2.16	0.985	17795	0.999	0.0153	257	0.98
PAPD7	7.36	8	2.16	0.985	17794	0.999	0.0153	258	0.98
NUMA1	7.35	8	2.16	0.985	17793	0.999	0.0154	259	0.98
KIR3DL3	7.35	8	2.16	0.985	17792	0.999	0.0154	260	0.98
TMEM18	7.34	8	2.16	0.984	17791	0.999	0.0155	261	0.98
USP28	7.34	8	2.16	0.984	17790	0.999	0.0155	262	0.98
SIAH2	7.33	8	2.15	0.984	17789	0.999	0.0156	263	0.98
MPC2	7.33	8	2.15	0.984	17788	0.999	0.0156	264	0.98
ZC3H7A	7.33	8	2.15	0.984	17787	0.999	0.0156	265	0.98
UBC	7.33	8	2.15	0.984	17786	0.999	0.0156	266	0.98
CD48	7.32	8	2.15	0.984	17785	0.999	0.0157	267	0.98
MEPE	7.31	8	2.15	0.984	17784	0.999	0.0158	268	0.98
C1orf94	7.31	8	2.15	0.984	17783	0.999	0.0158	269	0.98
EIF3A	7.31	8	2.15	0.984	17782	0.999	0.0159	270	0.98
KCNK10	7.31	8	2.15	0.984	17781	0.999	0.0159	271	0.98
PRDM7	3.65	2	2.15	0.984	17780	0.999	0.0159	272	0.98
ELAVL1	7.3	8	2.15	0.984	17779	0.999	0.0159	273	0.98
BPI	7.3	8	2.15	0.984	17778	0.999	0.0159	274	0.98
SPIN3	7.3	8	2.15	0.984	17777	0.999	0.016	275	0.98
UBQLN1	7.29	8	2.14	0.984	17776	0.999	0.016	276	0.98
CHORDC1	7.29	8	2.14	0.984	17775	0.999	0.016	277	0.98
VSTM2L	7.29	8	2.14	0.984	17774	0.999	0.0161	278	0.98
RALGDS	7.28	8	2.14	0.984	17773	0.999	0.0161	279	0.98
HMGB2	7.27	8	2.14	0.984	17772	0.999	0.0162	280	0.98
BPIFB1	7.27	8	2.14	0.984	17771	0.999	0.0162	281	0.98
C4orf27	7.27	8	2.14	0.984	17770	0.999	0.0162	282	0.98
AAR2	7.27	8	2.14	0.984	17769	0.999	0.0162	283	0.98
CCDC86	7.26	8	2.14	0.984	17768	0.999	0.0163	284	0.98
MACROD2	7.26	8	2.14	0.984	17767	0.999	0.0164	285	0.98
COL4A6	7.26	8	2.14	0.984	17766	0.999	0.0164	286	0.98
ZP1	7.24	8	2.13	0.983	17765	0.999	0.0165	287	0.98
SRPRB	7.24	8	2.13	0.983	17764	0.999	0.0166	288	0.98
FADS3	7.23	8	2.13	0.983	17763	0.999	0.0167	289	0.98
TBL1X	7.22	8	2.13	0.983	17762	0.999	0.0168	290	0.98
SUV39H1	7.2	8	2.12	0.983	17761	0.999	0.017	291	0.98
SCGB1D4	7.2	8	2.12	0.983	17760	0.999	0.017	292	0.98
ZG16B	7.19	8	2.12	0.983	17759	0.999	0.0171	293	0.98
C1orf146	5.08	4	2.12	0.983	17758	0.999	0.0171	294	0.98
CCDC109B	7.19	8	2.12	0.983	17757	0.999	0.0171	295	0.98
ASPHD1	7.18	8	2.12	0.983	17756	0.999	0.0172	296	0.98
DSTN	6.22	6	2.12	0.983	17755	0.999	0.0172	297	0.98
MFAP4	7.18	8	2.11	0.983	17754	0.999	0.0172	298	0.98
HRC	7.15	8	2.11	0.982	17753	0.999	0.0176	299	0.98
KIAA1755	7.14	8	2.11	0.982	17752	0.999	0.0176	300	0.98
EIF6	6.67	7	2.1	0.982	17751	0.999	0.0178	301	0.98
WNT8B	7.13	8	2.1	0.982	17750	0.999	0.0178	302	0.98
DDX6	7.12	8	2.1	0.982	17749	0.999	0.0178	303	0.98
TDRD3	7.12	8	2.1	0.982	17748	0.999	0.0179	304	0.98
FAM210B	7.11	8	2.1	0.982	17747	0.999	0.018	305	0.98
SPINK8	7.11	8	2.1	0.982	17746	0.999	0.0181	306	0.98
C12orf65	7.09	8	2.09	0.982	17745	0.999	0.0182	307	0.98
TAF1A	7.09	8	2.09	0.982	17744	0.999	0.0182	308	0.98
DOK5	7.09	8	2.09	0.982	17743	0.999	0.0182	309	0.98
HIST1H2BM	7.09	8	2.09	0.982	17742	0.999	0.0183	310	0.98
KIF1B	7.07	8	2.09	0.982	17741	0.999	0.0184	311	0.98
SOX12	7.07	8	2.09	0.982	17740	0.999	0.0184	312	0.98
THAP6	7.06	8	2.08	0.981	17739	0.999	0.0185	313	0.98
TXNDC15	7.04	8	2.08	0.981	17738	0.999	0.0188	314	0.98
ZNF354C	7.04	8	2.08	0.981	17737	0.999	0.0188	315	0.98
GPBP1L1	7.04	8	2.08	0.981	17736	0.999	0.0189	316	0.98
COX15	7.04	8	2.08	0.981	17735	0.999	0.0189	317	0.98
VCAM1	7.03	8	2.07	0.981	17734	0.999	0.019	318	0.98
BPIFA1	7.02	8	2.07	0.981	17733	0.999	0.0191	319	0.98
POMK	7.02	8	2.07	0.981	17732	0.999	0.0191	320	0.98
SNAP25	7.01	8	2.07	0.981	17731	0.998	0.0192	321	0.98
PPP2CB	7	8	2.07	0.981	17730	0.998	0.0193	322	0.98
ZSCAN30	7	8	2.07	0.981	17729	0.998	0.0194	323	0.98
MANBA	7	8	2.07	0.981	17728	0.998	0.0194	324	0.98
BTG1	6.99	8	2.07	0.981	17727	0.998	0.0194	325	0.98
NAT6	6.99	8	2.06	0.981	17726	0.998	0.0195	326	0.98
TUBE1	6.98	8	2.06	0.98	17725	0.998	0.0196	327	0.98
C2CD2L	6.98	8	2.06	0.98	17724	0.998	0.0196	328	0.98
HNF4A	6.97	8	2.06	0.98	17723	0.998	0.0197	329	0.98
DEFB134	6.97	8	2.06	0.98	17722	0.998	0.0197	330	0.98
BTBD1	6.96	8	2.06	0.98	17721	0.998	0.0199	331	0.98
FGF2	6.95	8	2.05	0.98	17720	0.998	0.0199	332	0.98
DCLRE1B	6.93	8	2.05	0.98	17719	0.998	0.0202	333	0.98
QPRT	6.93	8	2.05	0.98	17718	0.998	0.0202	334	0.98
KLLN	6.93	8	2.05	0.98	17717	0.998	0.0202	335	0.98
PELP1	6.48	7	2.05	0.98	17716	0.998	0.0202	336	0.98
OR8J1	3.46	2	2.05	0.98	17715	0.998	0.0203	337	0.98
IVD	6.92	8	2.05	0.98	17714	0.998	0.0204	338	0.98
TSEN15	6.9	8	2.04	0.979	17713	0.998	0.0206	339	0.98
RASAL1	6.9	8	2.04	0.979	17712	0.998	0.0206	340	0.98
ACBD4	6.89	8	2.04	0.979	17711	0.998	0.0207	341	0.98
TLDC2	6.89	8	2.04	0.979	17710	0.998	0.0208	342	0.98
TNKS1BP1	6.88	8	2.04	0.979	17709	0.998	0.0209	343	0.98
CLOCK	6.88	8	2.04	0.979	17708	0.998	0.0209	344	0.98
TNFAIP8L3	6.86	8	2.03	0.979	17707	0.998	0.0211	345	0.98
CBY3	6.86	8	2.03	0.979	17706	0.998	0.0211	346	0.98
VTI1B	6.86	8	2.03	0.979	17705	0.998	0.0212	347	0.98
GATA5	6.84	8	2.03	0.979	17704	0.998	0.0214	348	0.98
AHSA1	6.84	8	2.03	0.979	17703	0.998	0.0214	349	0.98
DEFB121	5.92	6	2.02	0.979	17702	0.998	0.0215	350	0.98
CCDC93	6.82	8	2.02	0.978	17701	0.998	0.0217	351	0.98
PPP1R1A	6.82	8	2.02	0.978	17700	0.998	0.0217	352	0.98
TPD52L2	6.82	8	2.02	0.978	17699	0.998	0.0217	353	0.98
SIRPG	6.81	8	2.02	0.978	17698	0.998	0.0217	354	0.98
NT5C1A	6.81	8	2.02	0.978	17697	0.998	0.0218	355	0.98
WBP5	5.9	6	2.02	0.978	17696	0.998	0.0218	356	0.98
PAGE3	6.81	8	2.02	0.978	17695	0.998	0.0219	357	0.98
TFEC	5.89	6	2.01	0.978	17694	0.998	0.022	358	0.98
ZNF479	3.4	2	2.01	0.978	17693	0.998	0.0221	359	0.98
SIRPD	6.78	8	2.01	0.978	17692	0.998	0.0222	360	0.98
BFSP1	6.78	8	2.01	0.978	17691	0.998	0.0222	361	0.98
RAB2B	6.78	8	2.01	0.978	17690	0.998	0.0223	362	0.98
RPS6KA2	6.78	8	2.01	0.978	17689	0.998	0.0223	363	0.98
CACNA1C	6.77	8	2.01	0.978	17688	0.998	0.0223	364	0.98
ANKRD53	6.77	8	2.01	0.978	17687	0.998	0.0224	365	0.98
RNMT	6.77	8	2.01	0.978	17686	0.998	0.0224	366	0.98
ZNF519	3.38	2	2.01	0.978	17685	0.998	0.0224	367	0.98
MSL2	6.76	8	2	0.978	17684	0.998	0.0225	368	0.98
CLSTN1	6.76	8	2	0.978	17683	0.998	0.0225	369	0.98
SNX5	6.76	8	2	0.977	17682	0.998	0.0226	370	0.98
HIST1H1E	6.73	8	2	0.977	17681	0.998	0.0229	371	0.98
NHLRC2	6.73	8	2	0.977	17680	0.998	0.023	372	0.98
SALL4	6.72	8	1.99	0.977	17679	0.998	0.023	373	0.98
PLTP	6.72	8	1.99	0.977	17678	0.998	0.0231	374	0.98
HS3ST4	6.72	8	1.99	0.977	17677	0.998	0.0231	375	0.98
LRRC27	6.71	8	1.99	0.977	17676	0.998	0.0232	376	0.98
TPRKB	6.71	8	1.99	0.977	17675	0.998	0.0232	377	0.98
ABCF1	6.7	8	1.99	0.977	17674	0.998	0.0233	378	0.98
PLXNC1	6.7	8	1.99	0.977	17673	0.998	0.0233	379	0.98
SMARCD1	6.7	8	1.99	0.977	17672	0.998	0.0234	380	0.98
FBL	6.69	8	1.99	0.976	17671	0.997	0.0235	381	0.98
CCDC22	6.69	8	1.99	0.976	17670	0.997	0.0235	382	0.98
SERPING1	6.69	8	1.98	0.976	17669	0.997	0.0236	383	0.98
XKR7	6.68	8	1.98	0.976	17668	0.997	0.0236	384	0.98
DNAL1	6.68	8	1.98	0.976	17667	0.997	0.0237	385	0.98
NACA	6.67	8	1.98	0.976	17666	0.997	0.0238	386	0.98
SPTLC3	6.66	8	1.98	0.976	17665	0.997	0.0239	387	0.98
ATXN3	6.66	8	1.98	0.976	17664	0.997	0.024	388	0.98
DAGLA	5.76	6	1.98	0.976	17663	0.997	0.0241	389	0.98
RIIAD1	6.64	8	1.97	0.976	17662	0.997	0.0242	390	0.98
PAX6	6.64	8	1.97	0.976	17661	0.997	0.0243	391	0.98
C2orf44	6.64	8	1.97	0.976	17660	0.997	0.0243	392	0.98
CAST	6.63	8	1.97	0.976	17659	0.997	0.0244	393	0.98
PLA2G12A	6.63	8	1.97	0.976	17658	0.997	0.0244	394	0.98
GDAP1L1	6.63	8	1.97	0.976	17657	0.997	0.0244	395	0.98
NKX1-1	6.62	8	1.97	0.975	17656	0.997	0.0245	396	0.98
SYT2	6.62	8	1.97	0.975	17655	0.997	0.0246	397	0.98
IMPDH1	6.19	7	1.97	0.975	17654	0.997	0.0247	398	0.98
LUC7L	6.61	8	1.96	0.975	17653	0.997	0.0247	399	0.98
GOT1L1	6.6	8	1.96	0.975	17652	0.997	0.0248	400	0.98
ARIH1	6.6	8	1.96	0.975	17651	0.997	0.0249	401	0.98
DPYD	6.6	8	1.96	0.975	17650	0.997	0.0249	402	0.98
PCIF1	6.59	8	1.96	0.975	17649	0.997	0.0249	403	0.98
TUBB4B	6.59	8	1.96	0.975	17648	0.997	0.025	404	0.98
SPATA2	6.59	8	1.96	0.975	17647	0.997	0.025	405	0.98
SCD	6.59	8	1.96	0.975	17646	0.997	0.0251	406	0.98
LAX1	6.58	8	1.96	0.975	17645	0.997	0.0251	407	0.98
GABRA3	6.58	8	1.96	0.975	17644	0.997	0.0251	408	0.98
PICALM	6.57	8	1.95	0.975	17643	0.997	0.0253	409	0.98
MS4A5	6.57	8	1.95	0.975	17642	0.997	0.0253	410	0.98
SRP14	6.57	8	1.95	0.975	17641	0.997	0.0254	411	0.98
TSR1	5.68	6	1.95	0.975	17640	0.997	0.0254	412	0.98
FAM153C	3.28	2	1.95	0.974	17639	0.997	0.0256	413	0.98
HM13	6.55	8	1.95	0.974	17638	0.997	0.0256	414	0.98
C1orf180	6.54	8	1.95	0.974	17637	0.997	0.0257	415	0.98
LPXN	6.54	8	1.95	0.974	17636	0.997	0.0257	416	0.98
CTC1	6.54	8	1.95	0.974	17635	0.997	0.0258	417	0.98
SF3B3	6.11	7	1.94	0.974	17634	0.997	0.0259	418	0.98
MYRFL	6.53	8	1.94	0.974	17633	0.997	0.0259	419	0.98
ASB5	6.53	8	1.94	0.974	17632	0.997	0.026	420	0.98
FLCN	6.53	8	1.94	0.974	17631	0.997	0.026	421	0.98
MAVS	6.52	8	1.94	0.974	17630	0.997	0.0261	422	0.98
PIRT	6.52	8	1.94	0.974	17629	0.997	0.0261	423	0.98
RET	6.51	8	1.94	0.974	17628	0.997	0.0262	424	0.98
UCKL1	6.51	8	1.94	0.974	17627	0.997	0.0262	425	0.98
CUL4A	6.51	8	1.94	0.974	17626	0.997	0.0262	426	0.98
GLRX	6.51	8	1.94	0.974	17625	0.997	0.0263	427	0.98
TM9SF1	6.5	8	1.94	0.974	17624	0.997	0.0263	428	0.98
TTPAL	6.5	8	1.94	0.974	17623	0.997	0.0264	429	0.98
KCND2	6.5	8	1.94	0.974	17622	0.997	0.0264	430	0.98
NUDT14	5.63	6	1.94	0.974	17621	0.997	0.0264	431	0.98
STK4	6.49	8	1.93	0.973	17620	0.997	0.0265	432	0.98
MAP1LC3A	6.49	8	1.93	0.973	17619	0.997	0.0266	433	0.98
CRYZL1	6.49	8	1.93	0.973	17618	0.997	0.0266	434	0.98
ZBTB10	5.62	6	1.93	0.973	17617	0.997	0.0267	435	0.98
SPAG4	6.48	8	1.93	0.973	17616	0.997	0.0267	436	0.98
SDC2	6.48	8	1.93	0.973	17615	0.997	0.0268	437	0.98
CRAMP1L	6.47	8	1.93	0.973	17614	0.997	0.0268	438	0.98
BRAF	5.6	6	1.93	0.973	17613	0.997	0.0269	439	0.98
RNF13	6.47	8	1.93	0.973	17612	0.997	0.027	440	0.98
PRKCDBP	6.47	8	1.93	0.973	17611	0.997	0.027	441	0.98
TK2	6.46	8	1.93	0.973	17610	0.997	0.0271	442	0.98
AHCYL1	6.46	8	1.92	0.973	17609	0.997	0.0271	443	0.98
SGK2	6.46	8	1.92	0.973	17608	0.997	0.0271	444	0.98
ZFP69	6.45	8	1.92	0.973	17607	0.997	0.0272	445	0.98
PIGT	6.45	8	1.92	0.973	17606	0.997	0.0273	446	0.98
MRPS35	6.45	8	1.92	0.973	17605	0.997	0.0273	447	0.98
CDC14A	6.45	8	1.92	0.973	17604	0.997	0.0273	448	0.98
DSCR8	6.44	8	1.92	0.973	17603	0.997	0.0273	449	0.98
AATK	6.44	8	1.92	0.973	17602	0.997	0.0273	450	0.98
SLC13A5	6.44	8	1.92	0.973	17601	0.997	0.0274	451	0.98
CASP12	6.44	8	1.92	0.973	17600	0.997	0.0274	452	0.98
OBSL1	6.44	8	1.92	0.973	17599	0.997	0.0274	453	0.98
GMPR2	6.44	8	1.92	0.973	17598	0.997	0.0275	454	0.98
MS4A10	6.44	8	1.92	0.973	17597	0.997	0.0275	455	0.98
TNPO3	6.43	8	1.92	0.972	17596	0.997	0.0275	456	0.98
RGR	6.43	8	1.92	0.972	17595	0.997	0.0276	457	0.98
ATRN	6.42	8	1.92	0.972	17594	0.997	0.0277	458	0.98
CIRH1A	6.42	8	1.92	0.972	17593	0.997	0.0277	459	0.98
TAS2R50	6.41	8	1.91	0.972	17592	0.997	0.0279	460	0.98
C7orf25	6.41	8	1.91	0.972	17591	0.997	0.028	461	0.98
MSH5	6.4	8	1.91	0.972	17590	0.997	0.028	462	0.98
SPINT3	6.4	8	1.91	0.972	17589	0.997	0.028	463	0.98
C19orf38	6.4	8	1.91	0.972	17588	0.997	0.028	464	0.98
SLC47A2	6.4	8	1.91	0.972	17587	0.997	0.0281	465	0.98
SLC2A1	6.4	8	1.91	0.972	17586	0.997	0.0281	466	0.98
SHROOM4	6.39	8	1.91	0.972	17585	0.997	0.0283	467	0.98
ABCC5	6.39	8	1.91	0.972	17584	0.997	0.0283	468	0.98
PTPN1	6.38	8	1.9	0.972	17583	0.997	0.0284	469	0.98
C2CD5	6.38	8	1.9	0.972	17582	0.997	0.0285	470	0.98
CABP2	6.37	8	1.9	0.971	17581	0.997	0.0286	471	0.98
PRSS36	6.37	8	1.9	0.971	17580	0.997	0.0286	472	0.98
PLP2	6.37	8	1.9	0.971	17579	0.997	0.0286	473	0.98
TNFRSF9	6.36	8	1.9	0.971	17578	0.997	0.0287	474	0.98
TMEM126A	6.36	8	1.9	0.971	17577	0.997	0.0288	475	0.98
IMMP1L	5.51	6	1.9	0.971	17576	0.997	0.0288	476	0.98
CLEC4C	6.36	8	1.9	0.971	17575	0.997	0.0288	477	0.98
HSPA4	6.35	8	1.9	0.971	17574	0.997	0.0289	478	0.98
TAS2R5	6.35	8	1.9	0.971	17573	0.997	0.0289	479	0.98
GRIK5	6.35	8	1.9	0.971	17572	0.997	0.0289	480	0.98
NRCAM	6.33	8	1.89	0.971	17571	0.997	0.0294	481	0.98
C20orf24	6.32	8	1.89	0.971	17570	0.997	0.0295	482	0.98
C3orf49	6.32	8	1.89	0.97	17569	0.997	0.0295	483	0.98
OR2L2	5.47	6	1.89	0.97	17568	0.997	0.0296	484	0.98
ERRFI1	6.31	8	1.89	0.97	17567	0.997	0.0296	485	0.98
FLRT3	6.31	8	1.89	0.97	17566	0.997	0.0297	486	0.98
GFM1	6.3	8	1.88	0.97	17565	0.997	0.0298	487	0.98
GTSF1L	6.3	8	1.88	0.97	17564	0.997	0.0298	488	0.98
THAP10	6.3	8	1.88	0.97	17563	0.997	0.0298	489	0.98
SRP9	6.3	8	1.88	0.97	17562	0.997	0.0299	490	0.98
OR5H2	6.29	8	1.88	0.97	17561	0.997	0.0299	491	0.98
ATP2C1	6.29	8	1.88	0.97	17560	0.997	0.03	492	0.98
HEMGN	6.29	8	1.88	0.97	17559	0.997	0.03	493	0.98
C20orf196	6.29	8	1.88	0.97	17558	0.997	0.0301	494	0.98
BTLA	6.28	8	1.88	0.97	17557	0.997	0.0301	495	0.98
LAMTOR3	6.28	8	1.88	0.97	17556	0.997	0.0301	496	0.98
TCFL5	6.28	8	1.88	0.97	17555	0.997	0.0301	497	0.98
GSS	6.28	8	1.88	0.97	17554	0.997	0.0302	498	0.98
CHST3	6.28	8	1.88	0.97	17553	0.997	0.0302	499	0.98
DMTF1	6.27	8	1.88	0.97	17552	0.997	0.0303	500	0.98
ROR1	6.27	8	1.88	0.97	17551	0.997	0.0303	501	0.98
CST3	6.27	8	1.88	0.97	17550	0.997	0.0303	502	0.98
ZNF30	6.27	8	1.88	0.97	17549	0.997	0.0303	503	0.98
CASP10	5.43	6	1.88	0.97	17548	0.997	0.0304	504	0.98
BLOC1S2	6.26	8	1.87	0.97	17547	0.997	0.0305	505	0.98
CLEC6A	6.26	8	1.87	0.97	17546	0.997	0.0305	506	0.98
REEP5	6.26	8	1.87	0.969	17545	0.997	0.0306	507	0.98
MS4A1	6.26	8	1.87	0.969	17544	0.997	0.0306	508	0.98
CCDC101	6.26	8	1.87	0.969	17543	0.997	0.0306	509	0.98
DEGS1	6.25	8	1.87	0.969	17542	0.997	0.0306	510	0.98
KIF7	6.25	8	1.87	0.969	17541	0.997	0.0307	511	0.98
GAPDH	5.84	7	1.87	0.969	17540	0.997	0.0308	512	0.98
KCNS1	6.24	8	1.87	0.969	17539	0.997	0.0309	513	0.98
CDHR1	6.24	8	1.87	0.969	17538	0.997	0.031	514	0.98
AFF2	6.24	8	1.87	0.969	17537	0.997	0.031	515	0.98
HTR3B	6.23	8	1.87	0.969	17536	0.997	0.031	516	0.98
OR2B11	6.23	8	1.87	0.969	17535	0.997	0.031	517	0.98
JAM3	6.22	8	1.86	0.969	17534	0.997	0.0312	518	0.98
RRS1	6.21	8	1.86	0.969	17533	0.997	0.0314	519	0.98
ZNF534	6.21	8	1.86	0.969	17532	0.997	0.0314	520	0.98
DPH6	6.21	8	1.86	0.969	17531	0.997	0.0314	521	0.98
MRPL30	6.2	8	1.86	0.968	17530	0.997	0.0317	522	0.98
OSER1	6.2	8	1.86	0.968	17529	0.997	0.0317	523	0.98
CCDC28A	6.2	8	1.86	0.968	17528	0.997	0.0317	524	0.98
AES	6.19	8	1.86	0.968	17527	0.997	0.0318	525	0.98
KRT73	6.19	8	1.86	0.968	17526	0.997	0.0318	526	0.98
NOC2L	6.19	8	1.85	0.968	17525	0.997	0.0318	527	0.98
CXorf31	6.18	8	1.85	0.968	17524	0.997	0.0319	528	0.98
CDR2	6.18	8	1.85	0.968	17523	0.997	0.0321	529	0.98
ASCC2	6.17	8	1.85	0.968	17522	0.997	0.0323	530	0.98
NBPF3	6.16	8	1.85	0.968	17521	0.997	0.0324	531	0.98
PSENEN	6.16	8	1.85	0.968	17520	0.997	0.0324	532	0.98
E2F7	6.16	8	1.85	0.968	17519	0.997	0.0324	533	0.98
ACTN1	6.16	8	1.85	0.968	17518	0.997	0.0324	534	0.98
SSR2	6.16	8	1.85	0.968	17517	0.997	0.0325	535	0.98
ZNF292	6.16	8	1.85	0.968	17516	0.997	0.0325	536	0.98
MPDZ	6.15	8	1.84	0.967	17515	0.997	0.0326	537	0.98
SPATA24	6.14	8	1.84	0.967	17514	0.997	0.0327	538	0.98
NOBOX	6.14	8	1.84	0.967	17513	0.997	0.0327	539	0.98
GNB2L1	6.14	8	1.84	0.967	17512	0.997	0.0328	540	0.98
FAM46A	6.13	8	1.84	0.967	17511	0.997	0.0329	541	0.98
CTPS2	6.13	8	1.84	0.967	17510	0.997	0.033	542	0.98
NDUFA5	6.12	8	1.84	0.967	17509	0.997	0.0332	543	0.98
STK40	6.11	8	1.83	0.967	17508	0.997	0.0333	544	0.98
FBXO17	6.11	8	1.83	0.967	17507	0.997	0.0334	545	0.98
TVP23A	6.11	8	1.83	0.967	17506	0.997	0.0334	546	0.98
SPIC	6.11	8	1.83	0.967	17505	0.997	0.0334	547	0.98
BAAT	6.1	8	1.83	0.966	17504	0.997	0.0336	548	0.98
ACOXL	6.1	8	1.83	0.966	17503	0.997	0.0336	549	0.98
ASCL4	6.1	8	1.83	0.966	17502	0.997	0.0336	550	0.98
NCL	5.7	7	1.83	0.966	17501	0.997	0.0336	551	0.98
GAMT	6.1	8	1.83	0.966	17500	0.997	0.0336	552	0.98
DTL	6.09	8	1.83	0.966	17499	0.997	0.0337	553	0.98
SRBD1	6.09	8	1.83	0.966	17498	0.997	0.0337	554	0.98
RPL38	5.27	6	1.83	0.966	17497	0.997	0.0338	555	0.98
FAM211B	6.08	8	1.83	0.966	17496	0.997	0.034	556	0.98
PHPT1	6.08	8	1.82	0.966	17495	0.997	0.034	557	0.98
HSPA4L	6.08	8	1.82	0.966	17494	0.997	0.034	558	0.98
KDELR1	6.07	8	1.82	0.966	17493	0.997	0.0341	559	0.98
SLC15A5	6.07	8	1.82	0.966	17492	0.997	0.0341	560	0.98
EFCAB3	6.07	8	1.82	0.966	17491	0.997	0.0341	561	0.98
IQSEC2	6.07	8	1.82	0.966	17490	0.997	0.0341	562	0.98
ANKRD46	6.07	8	1.82	0.966	17489	0.997	0.0341	563	0.98
OR4C12	6.07	8	1.82	0.966	17488	0.997	0.0342	564	0.98
LPIN3	6.06	8	1.82	0.966	17487	0.997	0.0344	565	0.98
CADM3	6.06	8	1.82	0.966	17486	0.997	0.0344	566	0.98
VN1R4	6.06	8	1.82	0.966	17485	0.997	0.0344	567	0.98
TM9SF4	6.05	8	1.82	0.966	17484	0.997	0.0345	568	0.98
SPATA5	6.05	8	1.82	0.965	17483	0.997	0.0345	569	0.98
ANGPT4	6.05	8	1.82	0.965	17482	0.997	0.0346	570	0.98
DEFB127	5.24	6	1.82	0.965	17481	0.997	0.0346	571	0.98
TXNDC5	6.05	8	1.82	0.965	17480	0.997	0.0346	572	0.98
FAM120C	6.05	8	1.82	0.965	17479	0.997	0.0346	573	0.98
PIGB	6.04	8	1.82	0.965	17478	0.997	0.0347	574	0.98
OR51S1	6.04	8	1.82	0.965	17477	0.997	0.0347	575	0.98
LSM3	6.04	8	1.82	0.965	17476	0.997	0.0347	576	0.98
C9orf50	6.04	8	1.81	0.965	17475	0.997	0.0348	577	0.98
SLMO2	6.04	8	1.81	0.965	17474	0.997	0.0348	578	0.98
ZNF460	6.04	8	1.81	0.965	17473	0.997	0.0348	579	0.98
PDLIM1	6.04	8	1.81	0.965	17472	0.997	0.0348	580	0.98
PARD6B	6.03	8	1.81	0.965	17471	0.997	0.0349	581	0.98
EDIL3	6.03	8	1.81	0.965	17470	0.997	0.0349	582	0.98
FAM110C	6.01	8	1.81	0.965	17469	0.997	0.0353	583	0.98
BCL6	6	8	1.8	0.964	17468	0.997	0.0356	584	0.98
CCR3	6	8	1.8	0.964	17467	0.997	0.0356	585	0.98
METTL23	6	8	1.8	0.964	17466	0.997	0.0357	586	0.98
ZNF827	5.99	8	1.8	0.964	17465	0.997	0.0358	587	0.98
GRB14	5.99	8	1.8	0.964	17464	0.997	0.0359	588	0.98
SLC16A11	5.99	8	1.8	0.964	17463	0.997	0.0359	589	0.98
ZDHHC16	5.98	8	1.8	0.964	17462	0.997	0.0359	590	0.98
DNASE1L2	5.98	8	1.8	0.964	17461	0.997	0.0359	591	0.98
RIN2	5.98	8	1.8	0.964	17460	0.997	0.036	592	0.98
PLXNA1	5.98	8	1.8	0.964	17459	0.997	0.036	593	0.98
CREBL2	5.98	8	1.8	0.964	17458	0.997	0.036	594	0.98
PPDPF	5.98	8	1.8	0.964	17457	0.997	0.036	595	0.98
RNASE8	5.98	8	1.8	0.964	17456	0.997	0.0361	596	0.98
NXT1	5.97	8	1.8	0.964	17455	0.997	0.0362	597	0.98
GPN3	5.16	6	1.79	0.964	17454	0.997	0.0364	598	0.98
ZNF341	5.96	8	1.79	0.964	17453	0.997	0.0364	599	0.98
PREB	4.71	5	1.79	0.964	17452	0.997	0.0364	600	0.98
MORN5	5.96	8	1.79	0.964	17451	0.997	0.0365	601	0.98
TWISTNB	5.95	8	1.79	0.963	17450	0.997	0.0365	602	0.98
ZNF43	2.98	2	1.79	0.963	17449	0.997	0.0366	603	0.98
CPT1B	5.95	8	1.79	0.963	17448	0.997	0.0366	604	0.98
SPATA20	5.94	8	1.79	0.963	17447	0.996	0.0369	605	0.98
TEX37	5.94	8	1.79	0.963	17446	0.996	0.0369	606	0.98
CDH23	5.94	8	1.79	0.963	17445	0.996	0.0369	607	0.98
HAT1	5.93	8	1.79	0.963	17444	0.996	0.037	608	0.98
GBP4	5.92	8	1.78	0.963	17443	0.996	0.0372	609	0.98
TTC23L	5.92	8	1.78	0.963	17442	0.996	0.0372	610	0.98
PDGFRB	5.92	8	1.78	0.963	17441	0.996	0.0372	611	0.98
R3HDM1	5.91	8	1.78	0.963	17440	0.996	0.0374	612	0.98
BAZ2B	5.91	8	1.78	0.963	17439	0.996	0.0374	613	0.98
MDGA2	5.12	6	1.78	0.963	17438	0.996	0.0374	614	0.98
ACSS1	5.91	8	1.78	0.963	17437	0.996	0.0374	615	0.98
CDC14B	5.91	8	1.78	0.963	17436	0.996	0.0375	616	0.98
KLF8	5.91	8	1.78	0.963	17435	0.996	0.0375	617	0.98
GNRHR	5.91	8	1.78	0.962	17434	0.996	0.0375	618	0.98
FSIP2	5.9	8	1.78	0.962	17433	0.996	0.0376	619	0.98
CBLN4	5.9	8	1.78	0.962	17432	0.996	0.0377	620	0.98
OR5AS1	5.9	8	1.78	0.962	17431	0.996	0.0377	621	0.98
SCNN1A	5.89	8	1.78	0.962	17430	0.996	0.0378	622	0.98
LATS2	5.89	8	1.78	0.962	17429	0.996	0.0379	623	0.98
MSR1	5.89	8	1.78	0.962	17428	0.996	0.0379	624	0.98
RPL26L1	5.89	8	1.78	0.962	17427	0.996	0.0379	625	0.98
CDK5	5.88	8	1.77	0.962	17426	0.996	0.038	626	0.98
PSMD10	5.09	6	1.77	0.962	17425	0.996	0.0381	627	0.98
SLC23A2	5.88	8	1.77	0.962	17424	0.996	0.0381	628	0.98
WDR82	5.88	8	1.77	0.962	17423	0.996	0.0382	629	0.98
C17orf47	5.87	8	1.77	0.962	17422	0.996	0.0383	630	0.98
PDHB	5.87	8	1.77	0.962	17421	0.996	0.0384	631	0.98
CARD11	5.87	8	1.77	0.962	17420	0.996	0.0384	632	0.98
KRT78	5.86	8	1.77	0.962	17419	0.996	0.0384	633	0.98
FABP4	5.86	8	1.77	0.962	17418	0.996	0.0384	634	0.98
IMMP2L	5.86	8	1.77	0.962	17417	0.996	0.0385	635	0.98
ETV7	5.86	8	1.77	0.961	17416	0.996	0.0386	636	0.98
OR10A4	5.86	8	1.77	0.961	17415	0.996	0.0386	637	0.98
SPG21	5.86	8	1.77	0.961	17414	0.996	0.0386	638	0.98
OR2AE1	5.85	8	1.77	0.961	17413	0.996	0.0387	639	0.98
DHH	5.85	8	1.77	0.961	17412	0.996	0.0387	640	0.98
MDFIC	5.85	8	1.76	0.961	17411	0.996	0.0388	641	0.98
PPP2CA	5.85	8	1.76	0.961	17410	0.996	0.0388	642	0.98
FHL2	5.85	8	1.76	0.961	17409	0.996	0.0388	643	0.98
TRO	5.84	8	1.76	0.961	17408	0.996	0.039	644	0.98
NTSR2	5.84	8	1.76	0.961	17407	0.996	0.039	645	0.98
CDT1	5.84	8	1.76	0.961	17406	0.996	0.039	646	0.98
CYP24A1	5.82	8	1.76	0.961	17405	0.996	0.0394	647	0.98
PRRT1	5.04	6	1.76	0.961	17404	0.996	0.0394	648	0.98
NOP2	5.82	8	1.76	0.961	17403	0.996	0.0395	649	0.98
MASP2	5.82	8	1.76	0.96	17402	0.996	0.0395	650	0.98
AP5M1	5.81	8	1.76	0.96	17401	0.996	0.0396	651	0.98
LOXL4	5.81	8	1.76	0.96	17400	0.996	0.0396	652	0.98
FOXM1	5.81	8	1.75	0.96	17399	0.996	0.0397	653	0.98
CDH22	5.03	6	1.75	0.96	17398	0.996	0.0398	654	0.98
C12orf54	5.8	8	1.75	0.96	17397	0.996	0.04	655	0.98
P2RY11	2.89	2	1.75	0.96	17396	0.996	0.0402	656	0.98
FIGN	5.78	8	1.75	0.96	17395	0.996	0.0403	657	0.98
FSD1L	5.78	8	1.75	0.96	17394	0.996	0.0404	658	0.98
CES5A	5.78	8	1.75	0.96	17393	0.996	0.0404	659	0.98
CCP110	5.78	8	1.75	0.96	17392	0.996	0.0404	660	0.98
S100A13	5.77	8	1.75	0.96	17391	0.996	0.0405	661	0.98
ST7	5.77	8	1.74	0.959	17390	0.996	0.0405	662	0.98
SUV420H1	5.77	8	1.74	0.959	17389	0.996	0.0406	663	0.98
DYRK1A	5.77	8	1.74	0.959	17388	0.996	0.0406	664	0.98
NRROS	5.77	8	1.74	0.959	17387	0.996	0.0406	665	0.98
G6PC	5.76	8	1.74	0.959	17386	0.996	0.0408	666	0.98
PKLR	5.76	8	1.74	0.959	17385	0.996	0.0409	667	0.98
SOAT1	5.76	8	1.74	0.959	17384	0.996	0.0409	668	0.98
ADPRHL2	5.75	8	1.74	0.959	17383	0.996	0.041	669	0.98
EMR3	5.75	8	1.74	0.959	17382	0.996	0.041	670	0.98
CSTL1	5.75	8	1.74	0.959	17381	0.996	0.041	671	0.98
HIGD2A	5.75	8	1.74	0.959	17380	0.996	0.0411	672	0.98
SLC5A4	5.75	8	1.74	0.959	17379	0.996	0.0411	673	0.98
LENG1	5.74	8	1.74	0.959	17378	0.996	0.0412	674	0.98
EVA1B	5.74	8	1.74	0.959	17377	0.996	0.0413	675	0.98
NCOR1	5.74	8	1.74	0.959	17376	0.996	0.0413	676	0.98
C16orf78	5.74	8	1.74	0.959	17375	0.996	0.0413	677	0.98
MNT	5.74	8	1.74	0.959	17374	0.996	0.0414	678	0.98
BDKRB2	5.74	8	1.73	0.959	17373	0.996	0.0414	679	0.98
NDUFAF7	5.73	8	1.73	0.959	17372	0.996	0.0414	680	0.98
AIM2	5.73	8	1.73	0.959	17371	0.996	0.0414	681	0.98
EFHB	5.73	8	1.73	0.958	17370	0.996	0.0415	682	0.98
NEDD8	4.96	6	1.73	0.958	17369	0.996	0.0416	683	0.98
GSDMC	5.73	8	1.73	0.958	17368	0.996	0.0416	684	0.98
PRELID1	5.72	8	1.73	0.958	17367	0.996	0.0416	685	0.98
ST14	5.72	8	1.73	0.958	17366	0.996	0.0418	686	0.98
NUP107	5.71	8	1.73	0.958	17365	0.996	0.0419	687	0.98
PANK4	5.71	8	1.73	0.958	17364	0.996	0.0419	688	0.98
SNX17	5.71	8	1.73	0.958	17363	0.996	0.042	689	0.98
EHD3	5.7	8	1.73	0.958	17362	0.996	0.0422	690	0.98
RP11-1220K2.2	5.7	8	1.73	0.958	17361	0.996	0.0422	691	0.98
ZC3H12B	5.7	8	1.73	0.958	17360	0.996	0.0423	692	0.98
UBR2	5.69	8	1.72	0.958	17359	0.996	0.0424	693	0.98
GPC3	5.69	8	1.72	0.958	17358	0.996	0.0425	694	0.98
OR9G4	5.69	8	1.72	0.958	17357	0.996	0.0425	695	0.98
HTATSF1	5.69	8	1.72	0.957	17356	0.996	0.0425	696	0.98
WNK1	5.68	8	1.72	0.957	17355	0.996	0.0426	697	0.98
ECM2	5.68	8	1.72	0.957	17354	0.996	0.0426	698	0.98
ESYT2	5.68	8	1.72	0.957	17353	0.996	0.0427	699	0.98
TFAP2A	5.67	8	1.72	0.957	17352	0.996	0.0428	700	0.98
EVL	5.67	8	1.72	0.957	17351	0.996	0.0429	701	0.98
FAM71E1	5.67	8	1.72	0.957	17350	0.996	0.043	702	0.98
SMCP	5.67	8	1.72	0.957	17349	0.996	0.043	703	0.98
DTWD1	4.9	6	1.72	0.957	17348	0.996	0.0431	704	0.98
TLR1	5.66	8	1.72	0.957	17347	0.996	0.0431	705	0.98
IMPAD1	5.65	8	1.71	0.957	17346	0.996	0.0433	706	0.98
DEFB116	5.65	8	1.71	0.957	17345	0.996	0.0433	707	0.98
ACTR2	5.65	8	1.71	0.957	17344	0.996	0.0433	708	0.98
RPS6KA1	5.65	8	1.71	0.957	17343	0.996	0.0433	709	0.98
BHLHE40	5.65	8	1.71	0.957	17342	0.996	0.0434	710	0.98
KCTD17	5.65	8	1.71	0.957	17341	0.996	0.0435	711	0.98
SRGAP1	5.65	8	1.71	0.956	17340	0.996	0.0435	712	0.98
MLLT6	5.65	8	1.71	0.956	17339	0.996	0.0435	713	0.98
NEU4	5.64	8	1.71	0.956	17338	0.996	0.0436	714	0.98
SAMD10	5.64	8	1.71	0.956	17337	0.996	0.0437	715	0.98
MOB1A	5.64	8	1.71	0.956	17336	0.996	0.0437	716	0.98
RQCD1	5.64	8	1.71	0.956	17335	0.996	0.0437	717	0.98
UBASH3B	5.64	8	1.71	0.956	17334	0.996	0.0437	718	0.98
METTL8	5.64	8	1.71	0.956	17333	0.996	0.0438	719	0.98
PYROXD2	5.63	8	1.71	0.956	17332	0.996	0.0438	720	0.98
HK2	5.63	8	1.71	0.956	17331	0.996	0.0439	721	0.98
ERCC6L	5.62	8	1.71	0.956	17330	0.996	0.044	722	0.98
HHATL	5.62	8	1.7	0.956	17329	0.996	0.0441	723	0.98
GPR64	5.62	8	1.7	0.956	17328	0.996	0.0441	724	0.98
PHACTR3	5.62	8	1.7	0.956	17327	0.996	0.0442	725	0.98
NFE2L2	5.62	8	1.7	0.956	17326	0.996	0.0442	726	0.98
PRPF8	5.25	7	1.7	0.956	17325	0.996	0.0442	727	0.98
TLK1	5.61	8	1.7	0.956	17324	0.996	0.0443	728	0.98
LRRN1	5.61	8	1.7	0.956	17323	0.996	0.0443	729	0.98
DIAPH2	5.6	8	1.7	0.955	17322	0.996	0.0445	730	0.98
OR5L2	4.85	6	1.7	0.955	17321	0.996	0.0446	731	0.98
USP14	5.6	8	1.7	0.955	17320	0.996	0.0447	732	0.98
MUC7	5.59	8	1.7	0.955	17319	0.995	0.0449	733	0.98
RB1	5.59	8	1.7	0.955	17318	0.995	0.045	734	0.98
CWC22	5.58	8	1.69	0.955	17317	0.995	0.0451	735	0.98
GGT7	5.58	8	1.69	0.955	17316	0.995	0.0452	736	0.98
NCSTN	5.57	8	1.69	0.955	17315	0.995	0.0453	737	0.98
LHX8	5.57	8	1.69	0.955	17314	0.995	0.0454	738	0.98
SERPINB7	5.57	8	1.69	0.955	17313	0.995	0.0454	739	0.98
WFDC9	5.57	8	1.69	0.955	17312	0.995	0.0454	740	0.98
EXT1	5.57	8	1.69	0.955	17311	0.995	0.0454	741	0.98
DHX35	5.57	8	1.69	0.955	17310	0.995	0.0454	742	0.98
FAM83D	5.57	8	1.69	0.955	17309	0.995	0.0455	743	0.98
SP110	5.56	8	1.69	0.954	17308	0.995	0.0455	744	0.98
LSM14B	5.56	8	1.69	0.954	17307	0.995	0.0456	745	0.98
HS3ST3A1	5.56	8	1.69	0.954	17306	0.995	0.0457	746	0.98
UROC1	5.56	8	1.69	0.954	17305	0.995	0.0457	747	0.98
SLC7A6OS	5.2	7	1.69	0.954	17304	0.995	0.0457	748	0.98
COMMD9	5.56	8	1.69	0.954	17303	0.995	0.0457	749	0.98
CNBD2	5.55	8	1.69	0.954	17302	0.995	0.0458	750	0.98
CD33	5.55	8	1.69	0.954	17301	0.995	0.0458	751	0.98
SRC	5.55	8	1.69	0.954	17300	0.995	0.0459	752	0.98
ZKSCAN4	5.55	8	1.69	0.954	17299	0.995	0.0459	753	0.98
BCL10	5.55	8	1.69	0.954	17298	0.995	0.046	754	0.98
C10orf90	5.54	8	1.68	0.954	17297	0.995	0.046	755	0.98
RERGL	5.54	8	1.68	0.954	17296	0.995	0.0461	756	0.98
AUNIP	5.54	8	1.68	0.954	17295	0.995	0.0462	757	0.98
C14orf164	5.54	8	1.68	0.954	17294	0.995	0.0462	758	0.98
GPR141	5.54	8	1.68	0.954	17293	0.995	0.0463	759	0.98
CCDC83	5.53	8	1.68	0.954	17292	0.995	0.0464	760	0.98
CARM1	5.53	8	1.68	0.954	17291	0.995	0.0464	761	0.98
KLHDC7B	5.52	8	1.68	0.953	17290	0.995	0.0465	762	0.98
EIF3H	5.52	8	1.68	0.953	17289	0.995	0.0466	763	0.98
CNST	5.51	8	1.68	0.953	17288	0.995	0.0468	764	0.98
ARMC7	5.16	7	1.68	0.953	17287	0.995	0.0469	765	0.98
EVI2A	5.51	8	1.68	0.953	17286	0.995	0.0469	766	0.98
IPP	5.51	8	1.67	0.953	17285	0.995	0.047	767	0.98
FNDC3A	5.5	8	1.67	0.953	17284	0.995	0.047	768	0.98
CHD6	5.5	8	1.67	0.953	17283	0.995	0.0471	769	0.98
BATF	5.5	8	1.67	0.953	17282	0.995	0.0471	770	0.98
C21orf90	5.5	8	1.67	0.953	17281	0.995	0.0472	771	0.98
CISD1	2.75	2	1.67	0.953	17280	0.995	0.0473	772	0.98
MANEA	4.75	6	1.67	0.953	17279	0.995	0.0474	773	0.98
RALGAPB	5.49	8	1.67	0.952	17278	0.995	0.0475	774	0.98
KDM8	5.49	8	1.67	0.952	17277	0.995	0.0475	775	0.98
TRAK1	5.48	8	1.67	0.952	17276	0.995	0.0476	776	0.98
HLX	5.48	8	1.67	0.952	17275	0.995	0.0477	777	0.98
GNAS	5.48	8	1.67	0.952	17274	0.995	0.0478	778	0.98
ZDHHC21	5.48	8	1.67	0.952	17273	0.995	0.0478	779	0.98
MEDAG	5.47	8	1.67	0.952	17272	0.995	0.0479	780	0.98
PHC1	5.47	8	1.67	0.952	17271	0.995	0.0479	781	0.98
METTL25	4.74	6	1.67	0.952	17270	0.995	0.0479	782	0.98
RBBP9	5.47	8	1.66	0.952	17269	0.995	0.048	783	0.98
RBMS3	5.47	8	1.66	0.952	17268	0.995	0.048	784	0.98
CACNB3	5.47	8	1.66	0.952	17267	0.995	0.048	785	0.98
ACOT8	5.46	8	1.66	0.952	17266	0.995	0.0481	786	0.98
DNAJC5	5.46	8	1.66	0.952	17265	0.995	0.0481	787	0.98
SEL1L2	5.46	8	1.66	0.952	17264	0.995	0.0482	788	0.98
AGXT	5.46	8	1.66	0.952	17263	0.995	0.0483	789	0.98
ZNF879	5.46	8	1.66	0.952	17262	0.995	0.0483	790	0.98
CEP250	5.45	8	1.66	0.952	17261	0.995	0.0485	791	0.98
CHRNB4	5.45	8	1.66	0.951	17260	0.995	0.0485	792	0.98
TAS2R46	2.72	2	1.66	0.951	17259	0.995	0.0486	793	0.98
MS4A14	5.44	8	1.66	0.951	17258	0.995	0.0487	794	0.98
RPP38	5.44	8	1.66	0.951	17257	0.995	0.0487	795	0.98
ANTXR2	5.44	8	1.66	0.951	17256	0.995	0.0487	796	0.98
DSCR3	5.44	8	1.66	0.951	17255	0.995	0.0487	797	0.98
EDC4	5.44	8	1.66	0.951	17254	0.995	0.0488	798	0.98
SLC16A5	5.44	8	1.66	0.951	17253	0.995	0.0488	799	0.98
CYB5R1	5.44	8	1.66	0.951	17252	0.995	0.0488	800	0.98
INTS5	5.44	8	1.66	0.951	17251	0.995	0.0488	801	0.98
ITGA5	5.43	8	1.66	0.951	17250	0.995	0.0489	802	0.98
ADI1	5.43	8	1.66	0.951	17249	0.995	0.0489	803	0.98
SLC32A1	5.43	8	1.66	0.951	17248	0.995	0.049	804	0.98
PCNT	5.43	8	1.65	0.951	17247	0.995	0.049	805	0.98
ZNF397	5.43	8	1.65	0.951	17246	0.995	0.049	806	0.98
AMBRA1	5.43	8	1.65	0.951	17245	0.995	0.049	807	0.98
DRAM2	5.43	8	1.65	0.951	17244	0.995	0.0491	808	0.98
ADH6	5.43	8	1.65	0.951	17243	0.995	0.0491	809	0.98
ZNF75D	5.42	8	1.65	0.951	17242	0.995	0.0492	810	0.98
CEBPD	5.42	8	1.65	0.951	17241	0.995	0.0492	811	0.98
GPR34	5.42	8	1.65	0.951	17240	0.995	0.0492	812	0.98
LIN37	5.42	8	1.65	0.951	17239	0.995	0.0493	813	0.98
GDF5OS	5.42	8	1.65	0.951	17238	0.995	0.0493	814	0.98
MT2A	2.71	2	1.65	0.951	17237	0.995	0.0493	815	0.98
CMTM8	5.42	8	1.65	0.951	17236	0.995	0.0493	816	0.98
DNAJB2	4.69	6	1.65	0.951	17235	0.995	0.0495	817	0.98
HSPB1	5.41	8	1.65	0.95	17234	0.995	0.0495	818	0.98
PINLYP	5.41	8	1.65	0.95	17233	0.995	0.0496	819	0.98
TUBB1	5.41	8	1.65	0.95	17232	0.995	0.0496	820	0.98
HSPA12B	5.4	8	1.65	0.95	17231	0.995	0.0498	821	0.98
ZNF84	5.4	8	1.65	0.95	17230	0.995	0.0499	822	0.98
POU2F3	5.4	8	1.65	0.95	17229	0.995	0.0499	823	0.98
FAM57B	5.4	8	1.65	0.95	17228	0.995	0.0499	824	0.98
MED19	5.39	8	1.64	0.95	17227	0.995	0.05	825	0.98
ZFHX3	5.39	8	1.64	0.95	17226	0.995	0.0501	826	0.98
RAD21L1	5.39	8	1.64	0.95	17225	0.995	0.0501	827	0.98
OR10H3	5.39	8	1.64	0.95	17224	0.995	0.0502	828	0.98
RENBP	5.39	8	1.64	0.95	17223	0.995	0.0502	829	0.98
KIF16B	5.38	8	1.64	0.95	17222	0.995	0.0503	830	0.98
HTR3D	5.38	8	1.64	0.95	17221	0.995	0.0503	831	0.98
GPR39	5.38	8	1.64	0.95	17220	0.995	0.0503	832	0.98
SNTA1	5.38	8	1.64	0.95	17219	0.995	0.0503	833	0.98
RBM38	5.38	8	1.64	0.95	17218	0.995	0.0504	834	0.98
HERC4	5.38	8	1.64	0.95	17217	0.995	0.0504	835	0.98
PET117	5.38	8	1.64	0.95	17216	0.995	0.0505	836	0.98
IL1A	5.37	8	1.64	0.95	17215	0.995	0.0505	837	0.98
AQP11	5.37	8	1.64	0.949	17214	0.995	0.0505	838	0.98
MGME1	5.37	8	1.64	0.949	17213	0.995	0.0506	839	0.98
HMG20A	5.37	8	1.64	0.949	17212	0.995	0.0507	840	0.98
ARHGEF10L	5.36	8	1.64	0.949	17211	0.995	0.0509	841	0.98
MRPS12	5.36	8	1.64	0.949	17210	0.995	0.0509	842	0.98
LCN8	5.36	8	1.64	0.949	17209	0.995	0.0509	843	0.98
SYS1	5.36	8	1.64	0.949	17208	0.995	0.0509	844	0.98
KCNH8	5.35	8	1.63	0.949	17207	0.995	0.051	845	0.98
MYBL1	5.35	8	1.63	0.949	17206	0.995	0.0511	846	0.98
CTTNBP2	5.35	8	1.63	0.949	17205	0.995	0.0511	847	0.98
RBPJL	5.35	8	1.63	0.949	17204	0.995	0.0511	848	0.98
SLFN14	5.35	8	1.63	0.949	17203	0.995	0.0512	849	0.98
POFUT1	5.34	8	1.63	0.949	17202	0.995	0.0514	850	0.98
RNF24	5.34	8	1.63	0.949	17201	0.995	0.0515	851	0.98
TTC21A	5.34	8	1.63	0.948	17200	0.995	0.0515	852	0.98
LAMP5	5.34	8	1.63	0.948	17199	0.995	0.0516	853	0.98
FIBP	5.33	8	1.63	0.948	17198	0.995	0.0517	854	0.98
SLCO1B7	5.33	8	1.63	0.948	17197	0.995	0.0518	855	0.98
IL19	5.33	8	1.63	0.948	17196	0.995	0.0518	856	0.98
AP5S1	5.33	8	1.63	0.948	17195	0.995	0.0518	857	0.98
MUC17	5.32	8	1.63	0.948	17194	0.995	0.0519	858	0.98
LMF2	5.32	8	1.63	0.948	17193	0.995	0.0519	859	0.98
LZTS3	5.32	8	1.63	0.948	17192	0.995	0.052	860	0.98
DGAT2L6	5.32	8	1.63	0.948	17191	0.995	0.0521	861	0.98
ZNF728	5.32	8	1.62	0.948	17190	0.995	0.0521	862	0.98
DNAH7	5.31	8	1.62	0.948	17189	0.995	0.0521	863	0.98
SMIM5	5.31	8	1.62	0.948	17188	0.995	0.0522	864	0.98
ANKDD1B	5.31	8	1.62	0.948	17187	0.995	0.0522	865	0.98
ASB17	5.31	8	1.62	0.948	17186	0.995	0.0522	866	0.98
OR13D1	5.31	8	1.62	0.948	17185	0.995	0.0523	867	0.98
USP11	5.31	8	1.62	0.948	17184	0.995	0.0523	868	0.98
FDXR	5.31	8	1.62	0.948	17183	0.995	0.0523	869	0.98
INHBE	5.31	8	1.62	0.948	17182	0.995	0.0524	870	0.98
CNIH2	5.31	8	1.62	0.948	17181	0.995	0.0524	871	0.98
CIDEC	5.3	8	1.62	0.948	17180	0.995	0.0525	872	0.98
C2orf50	5.3	8	1.62	0.947	17179	0.995	0.0526	873	0.98
CCDC14	5.3	8	1.62	0.947	17178	0.995	0.0527	874	0.98
RFXANK	5.3	8	1.62	0.947	17177	0.995	0.0527	875	0.98
LIFR	5.29	8	1.62	0.947	17176	0.995	0.0529	876	0.98
SLCO3A1	5.29	8	1.62	0.947	17175	0.995	0.0529	877	0.98
SLC43A2	5.29	8	1.62	0.947	17174	0.995	0.0529	878	0.98
WDR33	4.58	6	1.62	0.947	17173	0.995	0.053	879	0.98
UBE3D	5.28	8	1.62	0.947	17172	0.995	0.0531	880	0.98
ZNF793	5.28	8	1.61	0.947	17171	0.995	0.0532	881	0.98
SPZ1	5.27	8	1.61	0.947	17170	0.995	0.0533	882	0.98
SLC44A5	5.27	8	1.61	0.947	17169	0.995	0.0534	883	0.98
SRPX	5.27	8	1.61	0.947	17168	0.995	0.0534	884	0.98
GFER	5.26	8	1.61	0.946	17167	0.995	0.0536	885	0.98
CCDC132	5.26	8	1.61	0.946	17166	0.995	0.0536	886	0.98
SLC17A5	5.26	8	1.61	0.946	17165	0.995	0.0537	887	0.98
ACVR2A	5.26	8	1.61	0.946	17164	0.995	0.0537	888	0.98
UGT1A8	5.25	8	1.61	0.946	17163	0.995	0.0539	889	0.98
TCTN2	5.25	8	1.61	0.946	17162	0.995	0.054	890	0.98
MCM8	5.25	8	1.61	0.946	17161	0.995	0.054	891	0.98
BORA	4.54	6	1.61	0.946	17160	0.995	0.0541	892	0.98
C20orf78	5.24	8	1.6	0.946	17159	0.995	0.0544	893	0.98
GPATCH11	3.7	4	1.6	0.946	17158	0.995	0.0544	894	0.98
COX4I1	5.23	8	1.6	0.945	17157	0.995	0.0545	895	0.98
ALYREF	5.23	8	1.6	0.945	17156	0.995	0.0546	896	0.98
PRSS35	5.23	8	1.6	0.945	17155	0.995	0.0546	897	0.98
AK1	5.23	8	1.6	0.945	17154	0.995	0.0546	898	0.98
EIF4EBP2	5.22	8	1.6	0.945	17153	0.995	0.0547	899	0.98
TAS2R1	4.52	6	1.6	0.945	17152	0.995	0.055	900	0.98
GDPGP1	5.21	8	1.6	0.945	17151	0.994	0.0552	901	0.98
PROCR	5.21	8	1.6	0.945	17150	0.994	0.0552	902	0.98
EIF1B	5.21	8	1.6	0.945	17149	0.994	0.0552	903	0.98
SLC12A4	5.2	8	1.59	0.945	17148	0.994	0.0554	904	0.98
IL36A	4.86	7	1.59	0.945	17147	0.994	0.0555	905	0.98
SIRT6	5.19	8	1.59	0.944	17146	0.994	0.0556	906	0.98
C1orf158	5.19	8	1.59	0.944	17145	0.994	0.0557	907	0.98
MYBL2	5.19	8	1.59	0.944	17144	0.994	0.0558	908	0.98
CITED4	5.19	8	1.59	0.944	17143	0.994	0.0558	909	0.98
ACTL10	5.19	8	1.59	0.944	17142	0.994	0.0558	910	0.98
BPIFB2	5.18	8	1.59	0.944	17141	0.994	0.0559	911	0.98
PHF16	5.18	8	1.59	0.944	17140	0.994	0.056	912	0.98
C1QB	5.18	8	1.59	0.944	17139	0.994	0.056	913	0.98
CNTFR	5.18	8	1.59	0.944	17138	0.994	0.0561	914	0.98
TCEANC	5.18	8	1.59	0.944	17137	0.994	0.0562	915	0.98
ZSWIM7	5.17	8	1.59	0.944	17136	0.994	0.0565	916	0.98
OR4K14	5.16	8	1.58	0.943	17135	0.994	0.0565	917	0.98
C2orf42	5.16	8	1.58	0.943	17134	0.994	0.0566	918	0.98
REV1	5.16	8	1.58	0.943	17133	0.994	0.0566	919	0.98
UFD1L	5.16	8	1.58	0.943	17132	0.994	0.0567	920	0.98
OR9Q1	5.16	8	1.58	0.943	17131	0.994	0.0568	921	0.98
TECTB	5.15	8	1.58	0.943	17130	0.994	0.0569	922	0.98
IL1RAPL2	5.15	8	1.58	0.943	17129	0.994	0.057	923	0.98
SDC4	5.15	8	1.58	0.943	17128	0.994	0.0571	924	0.98
TRIM38	5.14	8	1.58	0.943	17127	0.994	0.0572	925	0.98
OR1L4	5.14	8	1.58	0.943	17126	0.994	0.0572	926	0.98
TAF12	5.14	8	1.58	0.943	17125	0.994	0.0572	927	0.98
TMEM106C	5.14	8	1.58	0.943	17124	0.994	0.0573	928	0.98
MPPED1	5.14	8	1.58	0.943	17123	0.994	0.0573	929	0.98
SOX10	5.13	8	1.58	0.943	17122	0.994	0.0574	930	0.98
ZNF217	5.13	8	1.58	0.943	17121	0.994	0.0574	931	0.98
PDCD4	5.13	8	1.58	0.943	17120	0.994	0.0574	932	0.98
MTOR	5.13	8	1.58	0.943	17119	0.994	0.0574	933	0.98
TGM4	5.13	8	1.58	0.942	17118	0.994	0.0575	934	0.98
GLTSCR1	5.13	8	1.58	0.942	17117	0.994	0.0576	935	0.98
C3orf70	5.12	8	1.57	0.942	17116	0.994	0.0577	936	0.98
CLEC3A	5.12	8	1.57	0.942	17115	0.994	0.0577	937	0.98
SULT4A1	5.12	8	1.57	0.942	17114	0.994	0.0578	938	0.98
ZNF385A	5.12	8	1.57	0.942	17113	0.994	0.0578	939	0.98
RP11-422N16.3	5.12	8	1.57	0.942	17112	0.994	0.0579	940	0.98
HEPACAM	5.12	8	1.57	0.942	17111	0.994	0.0579	941	0.98
FAM200A	5.12	8	1.57	0.942	17110	0.994	0.058	942	0.98
PRRG1	5.11	8	1.57	0.942	17109	0.994	0.058	943	0.98
RBM12	5.11	8	1.57	0.942	17108	0.994	0.0581	944	0.98
MAGEA11	5.11	8	1.57	0.942	17107	0.994	0.0581	945	0.98
TSC22D3	4.42	6	1.57	0.942	17106	0.994	0.0583	946	0.98
STARD3NL	5.1	8	1.57	0.942	17105	0.994	0.0584	947	0.98
OXLD1	5.1	8	1.57	0.942	17104	0.994	0.0584	948	0.98
SORCS1	5.1	8	1.57	0.942	17103	0.994	0.0584	949	0.98
FAM25E	5.1	8	1.57	0.942	17102	0.994	0.0585	950	0.98
TMEM98	5.1	8	1.57	0.941	17101	0.994	0.0586	951	0.98
GPR65	5.09	8	1.57	0.941	17100	0.994	0.0587	952	0.98
CPSF3	5.09	8	1.57	0.941	17099	0.994	0.0587	953	0.98
OR2A5	5.08	8	1.56	0.941	17098	0.993	0.059	954	0.98
ZNF665	5.08	8	1.56	0.941	17097	0.993	0.059	955	0.98
CCDC17	5.08	8	1.56	0.941	17096	0.993	0.0591	956	0.98
RDH11	5.08	8	1.56	0.941	17095	0.993	0.0592	957	0.98
SC5D	5.07	8	1.56	0.941	17094	0.993	0.0593	958	0.98
ZBED6	5.07	8	1.56	0.941	17093	0.993	0.0594	959	0.98
PPP1R2	5.07	8	1.56	0.941	17092	0.993	0.0594	960	0.98
ZSCAN18	5.07	8	1.56	0.941	17091	0.993	0.0595	961	0.98
PDGFC	5.07	8	1.56	0.941	17090	0.993	0.0595	962	0.98
BTBD17	5.07	8	1.56	0.941	17089	0.993	0.0595	963	0.98
NOC4L	5.07	8	1.56	0.94	17088	0.993	0.0595	964	0.98
HIBADH	5.06	8	1.56	0.94	17087	0.993	0.0597	965	0.98
OR5K4	5.06	8	1.56	0.94	17086	0.993	0.0597	966	0.98
OR1J2	5.06	8	1.56	0.94	17085	0.993	0.0598	967	0.98
GINS4	5.06	8	1.56	0.94	17084	0.993	0.0598	968	0.98
MS4A13	3.58	4	1.56	0.94	17083	0.993	0.0598	969	0.98
C1orf50	5.05	8	1.56	0.94	17082	0.993	0.0599	970	0.98
TMEM45A	5.05	8	1.56	0.94	17081	0.993	0.0599	971	0.98
COPRS	5.05	8	1.56	0.94	17080	0.993	0.0599	972	0.98
RNF113A	5.05	8	1.56	0.94	17079	0.993	0.0599	973	0.98
KLHL42	5.05	8	1.56	0.94	17078	0.993	0.06	974	0.98
CLEC4G	5.05	8	1.55	0.94	17077	0.993	0.06	975	0.98
CPS1	5.05	8	1.55	0.94	17076	0.993	0.06	976	0.98
PCMTD2	5.04	8	1.55	0.94	17075	0.993	0.0602	977	0.98
BCAS1	5.04	8	1.55	0.94	17074	0.993	0.0604	978	0.98
JAKMIP1	5.04	8	1.55	0.94	17073	0.993	0.0604	979	0.98
C7orf72	5.04	8	1.55	0.94	17072	0.993	0.0604	980	0.98
CCDC70	5.04	8	1.55	0.94	17071	0.993	0.0605	981	0.98
MPHOSPH6	5.04	8	1.55	0.94	17070	0.993	0.0605	982	0.98
SNX6	5.04	8	1.55	0.94	17069	0.993	0.0605	983	0.98
SYCP3	5.03	8	1.55	0.939	17068	0.993	0.0605	984	0.98
CLGN	5.03	8	1.55	0.939	17067	0.993	0.0606	985	0.98
DKK2	5.03	8	1.55	0.939	17066	0.993	0.0607	986	0.98
FBXL5	5.02	8	1.55	0.939	17065	0.993	0.0608	987	0.98
SPATA22	5.02	8	1.55	0.939	17064	0.993	0.0609	988	0.98
C10orf126	5.02	8	1.55	0.939	17063	0.993	0.0609	989	0.98
MYH7	5.02	8	1.55	0.939	17062	0.993	0.0609	990	0.98
MAP1S	4.35	6	1.55	0.939	17061	0.993	0.061	991	0.98
WFDC10B	3.55	4	1.55	0.939	17060	0.993	0.061	992	0.98
SSUH2	4.69	7	1.55	0.939	17059	0.993	0.0611	993	0.98
TEK	5.01	8	1.55	0.939	17058	0.993	0.0611	994	0.98
ADIG	5.01	8	1.54	0.939	17057	0.993	0.0612	995	0.98
ARMC12	5.01	8	1.54	0.939	17056	0.993	0.0612	996	0.98
POLR2J2	2.5	2	1.54	0.939	17055	0.993	0.0614	997	0.98
ZNF337	5	8	1.54	0.939	17054	0.993	0.0614	998	0.98
EBF4	5	8	1.54	0.939	17053	0.993	0.0615	999	0.98
HORMAD1	5	8	1.54	0.938	17052	0.993	0.0616	1000	0.98
ELMO2	5	8	1.54	0.938	17051	0.993	0.0617	1001	0.98
CLHC1	5	8	1.54	0.938	17050	0.993	0.0617	1002	0.98
B3GNT9	5	8	1.54	0.938	17049	0.993	0.0617	1003	0.98
OR7E24	5	8	1.54	0.938	17048	0.993	0.0618	1004	0.98
TCN1	4.99	8	1.54	0.938	17047	0.993	0.0619	1005	0.98
PLD6	4.99	8	1.54	0.938	17046	0.993	0.0619	1006	0.98
MYLK2	4.99	8	1.54	0.938	17045	0.993	0.062	1007	0.98
DFNA5	4.98	8	1.54	0.938	17044	0.993	0.0621	1008	0.98
TMX1	4.98	8	1.54	0.938	17043	0.993	0.0621	1009	0.98
ACPL2	4.98	8	1.54	0.938	17042	0.993	0.0622	1010	0.98
C20orf166	4.98	8	1.54	0.938	17041	0.993	0.0623	1011	0.98
TMED2	4.97	8	1.53	0.938	17040	0.993	0.0624	1012	0.98
EIF3M	4.97	8	1.53	0.937	17039	0.993	0.0626	1013	0.98
CSRP1	4.97	8	1.53	0.937	17038	0.993	0.0626	1014	0.98
TTC5	4.96	8	1.53	0.937	17037	0.993	0.0628	1015	0.98
ING5	4.29	6	1.53	0.937	17036	0.993	0.0629	1016	0.98
EZH2	4.95	8	1.53	0.937	17035	0.993	0.0631	1017	0.98
STRADA	4.95	8	1.53	0.937	17034	0.993	0.0631	1018	0.98
ANKRD36C	4.95	8	1.53	0.937	17033	0.993	0.0631	1019	0.98
BUB1B	4.95	8	1.53	0.937	17032	0.993	0.0633	1020	0.98
IL16	4.95	8	1.53	0.937	17031	0.993	0.0634	1021	0.98
RAB30	4.95	8	1.53	0.937	17030	0.993	0.0634	1022	0.98
CCL24	4.94	8	1.53	0.937	17029	0.993	0.0634	1023	0.98
PIP5K1A	4.94	8	1.53	0.937	17028	0.993	0.0635	1024	0.98
TULP4	4.94	8	1.53	0.937	17027	0.993	0.0635	1025	0.98
CNKSR2	4.94	8	1.53	0.936	17026	0.993	0.0635	1026	0.98
INIP	4.94	8	1.53	0.936	17025	0.993	0.0636	1027	0.98
NDUFB10	4.94	8	1.52	0.936	17024	0.993	0.0636	1028	0.98
COL21A1	4.94	8	1.52	0.936	17023	0.993	0.0637	1029	0.98
TMEM216	4.93	8	1.52	0.936	17022	0.993	0.0638	1030	0.98
FAM65C	4.92	8	1.52	0.936	17021	0.992	0.0641	1031	0.98
SH3YL1	4.92	8	1.52	0.936	17020	0.992	0.0641	1032	0.98
CAB39	4.92	8	1.52	0.936	17019	0.992	0.0642	1033	0.98
MS4A7	4.92	8	1.52	0.936	17018	0.992	0.0642	1034	0.98
GINS1	4.92	8	1.52	0.936	17017	0.992	0.0643	1035	0.98
SLX4IP	4.92	8	1.52	0.936	17016	0.992	0.0643	1036	0.98
ATP6AP2	4.91	8	1.52	0.936	17015	0.992	0.0644	1037	0.98
IFIT3	4.91	8	1.52	0.936	17014	0.992	0.0644	1038	0.98
GAN	4.91	8	1.52	0.935	17013	0.992	0.0647	1039	0.98
SRSF4	4.9	8	1.52	0.935	17012	0.992	0.0647	1040	0.98
CENPK	3.88	5	1.52	0.935	17011	0.992	0.0647	1041	0.98
KCNMB1	4.9	8	1.52	0.935	17010	0.992	0.0648	1042	0.98
BPIFA2	4.9	8	1.52	0.935	17009	0.992	0.0649	1043	0.98
CORO1B	4.9	8	1.51	0.935	17008	0.992	0.065	1044	0.98
GRASP	4.9	8	1.51	0.935	17007	0.992	0.065	1045	0.98
PPP1R10	4.9	8	1.51	0.935	17006	0.992	0.065	1046	0.98
ARMCX2	4.9	8	1.51	0.935	17005	0.992	0.065	1047	0.98
OR6B1	4.89	8	1.51	0.935	17004	0.992	0.065	1048	0.98
GUCY1B3	4.89	8	1.51	0.935	17003	0.992	0.0652	1049	0.98
ANKRD6	4.89	8	1.51	0.935	17002	0.992	0.0652	1050	0.98
PYGB	4.89	8	1.51	0.935	17001	0.992	0.0653	1051	0.98
ABRA	4.89	8	1.51	0.935	17000	0.992	0.0653	1052	0.98
ROMO1	4.88	8	1.51	0.935	16999	0.992	0.0654	1053	0.98
CLIC4	4.88	8	1.51	0.935	16998	0.992	0.0654	1054	0.98
TPP2	4.88	8	1.51	0.935	16997	0.992	0.0655	1055	0.98
DIP2B	4.88	8	1.51	0.934	16996	0.992	0.0655	1056	0.98
IL21	4.88	8	1.51	0.934	16995	0.992	0.0656	1057	0.98
MYLIP	4.87	8	1.51	0.934	16994	0.992	0.0657	1058	0.98
CCDC41	4.87	8	1.51	0.934	16993	0.992	0.0657	1059	0.98
KRT15	4.87	8	1.51	0.934	16992	0.992	0.066	1060	0.98
HMOX2	4.87	8	1.51	0.934	16991	0.992	0.066	1061	0.98
C1orf159	4.86	8	1.51	0.934	16990	0.992	0.066	1062	0.98
TAB2	4.86	8	1.51	0.934	16989	0.992	0.0661	1063	0.98
LIF	4.86	8	1.5	0.934	16988	0.992	0.0662	1064	0.98
HNRNPD	4.86	8	1.5	0.934	16987	0.992	0.0663	1065	0.98
TRIP12	4.86	8	1.5	0.934	16986	0.992	0.0663	1066	0.98
DLG4	4.85	8	1.5	0.934	16985	0.992	0.0664	1067	0.98
RBL1	4.85	8	1.5	0.933	16984	0.992	0.0665	1068	0.98
RFX7	4.85	8	1.5	0.933	16983	0.992	0.0665	1069	0.98
EXT2	4.85	8	1.5	0.933	16982	0.992	0.0665	1070	0.98
SPA17	4.85	8	1.5	0.933	16981	0.992	0.0666	1071	0.98
MOB3B	4.85	8	1.5	0.933	16980	0.992	0.0666	1072	0.98
EPC1	4.85	8	1.5	0.933	16979	0.992	0.0666	1073	0.98
OVOL2	4.84	8	1.5	0.933	16978	0.992	0.0668	1074	0.98
SLC17A8	4.84	8	1.5	0.933	16977	0.992	0.0668	1075	0.98
ZNF850	4.84	8	1.5	0.933	16976	0.992	0.0668	1076	0.98
CRIPT	3.42	4	1.5	0.933	16975	0.992	0.0669	1077	0.98
FHDC1	4.84	8	1.5	0.933	16974	0.992	0.0669	1078	0.98
ZBTB7A	4.84	8	1.5	0.933	16973	0.992	0.067	1079	0.98
TP53BP1	4.84	8	1.5	0.933	16972	0.992	0.067	1080	0.98
SLC45A4	4.84	8	1.5	0.933	16971	0.992	0.067	1081	0.98
MYO9B	4.84	8	1.5	0.933	16970	0.992	0.067	1082	0.98
GCA	4.83	8	1.5	0.933	16969	0.992	0.0671	1083	0.98
TEX10	4.83	8	1.5	0.933	16968	0.992	0.0671	1084	0.98
LRRC56	4.83	8	1.5	0.933	16967	0.992	0.0671	1085	0.98
DNMT3L	4.83	8	1.5	0.933	16966	0.992	0.0671	1086	0.98
KCNQ2	4.83	8	1.5	0.933	16965	0.992	0.0671	1087	0.98
RFWD3	4.83	8	1.5	0.933	16964	0.992	0.0672	1088	0.98
CLN8	4.83	8	1.5	0.933	16963	0.992	0.0673	1089	0.98
USP40	4.83	8	1.5	0.933	16962	0.992	0.0673	1090	0.98
CDYL	4.82	8	1.49	0.933	16961	0.992	0.0675	1091	0.98
SCML2	4.82	8	1.49	0.932	16960	0.992	0.0677	1092	0.98
PLAC1L	4.16	6	1.49	0.932	16959	0.992	0.0679	1093	0.98
HSF4	4.81	8	1.49	0.932	16958	0.992	0.068	1094	0.98
NRL	4.81	8	1.49	0.932	16957	0.992	0.068	1095	0.98
CNOT6	4.81	8	1.49	0.932	16956	0.992	0.0681	1096	0.98
FLNA	4.8	8	1.49	0.932	16955	0.992	0.0681	1097	0.98
PIANP	4.8	8	1.49	0.932	16954	0.992	0.0681	1098	0.98
NFIL3	4.8	8	1.49	0.932	16953	0.992	0.0681	1099	0.98
NDUFA13	4.8	8	1.49	0.932	16952	0.992	0.0682	1100	0.98
CD46	4.8	8	1.49	0.932	16951	0.992	0.0682	1101	0.98
ZNF280C	4.8	8	1.49	0.932	16950	0.992	0.0683	1102	0.98
GIF	4.79	8	1.49	0.932	16949	0.992	0.0685	1103	0.98
SLC35F6	4.78	8	1.48	0.931	16948	0.992	0.0689	1104	0.98
SULT1E1	4.78	8	1.48	0.931	16947	0.992	0.0689	1105	0.98
DPCD	4.78	8	1.48	0.931	16946	0.992	0.069	1106	0.98
SARS	3.78	5	1.48	0.931	16945	0.992	0.069	1107	0.98
MAP2K1	4.78	8	1.48	0.931	16944	0.992	0.069	1108	0.98
WDR34	4.78	8	1.48	0.931	16943	0.992	0.0691	1109	0.98
ATP6V0A2	4.78	8	1.48	0.931	16942	0.992	0.0691	1110	0.98
ABHD16B	4.77	8	1.48	0.931	16941	0.992	0.0692	1111	0.98
SP1	4.77	8	1.48	0.931	16940	0.992	0.0693	1112	0.98
C17orf75	4.77	8	1.48	0.931	16939	0.992	0.0694	1113	0.98
USP22	4.77	8	1.48	0.931	16938	0.992	0.0694	1114	0.98
ZCCHC12	4.77	8	1.48	0.931	16937	0.992	0.0694	1115	0.98
BRWD3	4.76	8	1.48	0.93	16936	0.992	0.0697	1116	0.98
BPIFA3	4.76	8	1.48	0.93	16935	0.992	0.0697	1117	0.98
EXOSC5	4.76	8	1.48	0.93	16934	0.992	0.0697	1118	0.98
KIF6	4.76	8	1.48	0.93	16933	0.992	0.0698	1119	0.98
CHGB	4.76	8	1.48	0.93	16932	0.992	0.0698	1120	0.98
FOLR4	4.75	8	1.48	0.93	16931	0.992	0.0699	1121	0.98
RAD54B	4.44	7	1.48	0.93	16930	0.992	0.07	1122	0.98
PWP1	4.75	8	1.48	0.93	16929	0.992	0.07	1123	0.98
SH2D1A	4.75	8	1.48	0.93	16928	0.992	0.0701	1124	0.98
E2F1	4.75	8	1.48	0.93	16927	0.992	0.0701	1125	0.98
ZC3H4	4.75	8	1.47	0.93	16926	0.992	0.0701	1126	0.98
TRPM7	4.74	8	1.47	0.93	16925	0.992	0.0702	1127	0.98
GABBR1	4.74	8	1.47	0.93	16924	0.992	0.0703	1128	0.98
RBBP8	4.74	8	1.47	0.93	16923	0.992	0.0703	1129	0.98
FAM171A1	4.74	8	1.47	0.93	16922	0.992	0.0703	1130	0.98
INO80B	4.74	8	1.47	0.93	16921	0.992	0.0704	1131	0.98
PLB1	4.74	8	1.47	0.93	16920	0.992	0.0704	1132	0.98
CHRNA7	4.74	8	1.47	0.93	16919	0.992	0.0705	1133	0.98
HSD11B2	4.74	8	1.47	0.929	16918	0.992	0.0705	1134	0.98
PTPDC1	4.74	8	1.47	0.929	16917	0.992	0.0705	1135	0.98
WFDC6	4.74	8	1.47	0.929	16916	0.992	0.0705	1136	0.98
MCM5	4.1	6	1.47	0.929	16915	0.992	0.0706	1137	0.98
C11orf1	4.73	8	1.47	0.929	16914	0.992	0.0706	1138	0.98
HRASLS2	4.73	8	1.47	0.929	16913	0.992	0.0707	1139	0.98
SIMC1	4.73	8	1.47	0.929	16912	0.992	0.0708	1140	0.98
STIL	4.73	8	1.47	0.929	16911	0.992	0.0708	1141	0.98
HNRNPR	4.73	8	1.47	0.929	16910	0.992	0.0708	1142	0.98
CCDC36	4.73	8	1.47	0.929	16909	0.992	0.0709	1143	0.98
APOBR	4.73	8	1.47	0.929	16908	0.992	0.0709	1144	0.98
ESPN	4.72	8	1.47	0.929	16907	0.992	0.071	1145	0.98
WDR65	4.72	8	1.47	0.929	16906	0.992	0.0711	1146	0.98
CA12	4.72	8	1.47	0.929	16905	0.992	0.0711	1147	0.98
IMP3	3.34	4	1.47	0.929	16904	0.992	0.0712	1148	0.98
ZNF248	4.71	8	1.47	0.929	16903	0.992	0.0714	1149	0.98
GCFC2	4.7	8	1.46	0.928	16902	0.991	0.0716	1150	0.98
COX17	4.7	8	1.46	0.928	16901	0.991	0.0716	1151	0.98
SMCR8	4.7	8	1.46	0.928	16900	0.991	0.0717	1152	0.98
METTL12	4.7	8	1.46	0.928	16899	0.991	0.0717	1153	0.98
MVD	4.7	8	1.46	0.928	16898	0.991	0.0717	1154	0.98
PRAF2	4.7	8	1.46	0.928	16897	0.991	0.0717	1155	0.98
DHX15	4.7	8	1.46	0.928	16896	0.991	0.0718	1156	0.98
RAP1GAP	4.7	8	1.46	0.928	16895	0.991	0.0718	1157	0.98
TRAFD1	4.7	8	1.46	0.928	16894	0.991	0.0719	1158	0.98
C21orf37	2.35	2	1.46	0.928	16893	0.991	0.072	1159	0.98
RBL2	4.69	8	1.46	0.928	16892	0.991	0.072	1160	0.98
ELL	4.69	8	1.46	0.928	16891	0.991	0.072	1161	0.98
CEP19	4.69	8	1.46	0.928	16890	0.991	0.072	1162	0.98
ZNF706	4.69	8	1.46	0.928	16889	0.991	0.0721	1163	0.98
C2orf88	4.69	8	1.46	0.928	16888	0.991	0.0721	1164	0.98
TMEM8C	4.69	8	1.46	0.928	16887	0.991	0.0721	1165	0.98
TMEM236	4.69	8	1.46	0.928	16886	0.991	0.0722	1166	0.98
CPQ	4.69	8	1.46	0.928	16885	0.991	0.0722	1167	0.98
SEC31A	4.68	8	1.46	0.928	16884	0.991	0.0723	1168	0.98
EOGT	4.68	8	1.46	0.928	16883	0.991	0.0724	1169	0.98
FAM217B	4.68	8	1.46	0.928	16882	0.991	0.0724	1170	0.98
ERI2	4.68	8	1.46	0.928	16881	0.991	0.0724	1171	0.98
RNF32	4.68	8	1.46	0.927	16880	0.991	0.0725	1172	0.98
GJB5	4.68	8	1.46	0.927	16879	0.991	0.0725	1173	0.98
ZSCAN12	4.68	8	1.46	0.927	16878	0.991	0.0726	1174	0.98
TEX36	4.68	8	1.46	0.927	16877	0.991	0.0726	1175	0.98
BCL2L13	4.68	8	1.46	0.927	16876	0.991	0.0726	1176	0.98
ADAMTSL1	4.68	8	1.46	0.927	16875	0.991	0.0726	1177	0.98
FABP3	4.67	8	1.46	0.927	16874	0.991	0.0727	1178	0.98
FZD3	4.67	8	1.46	0.927	16873	0.991	0.0727	1179	0.98
LRIT2	4.67	8	1.46	0.927	16872	0.991	0.0728	1180	0.98
NDUFA4	3.3	4	1.46	0.927	16871	0.991	0.0728	1181	0.98
TRIM17	4.67	8	1.46	0.927	16870	0.991	0.0728	1182	0.98
DEFB129	4.67	8	1.46	0.927	16869	0.991	0.0728	1183	0.98
COBL	4.67	8	1.45	0.927	16868	0.991	0.0728	1184	0.98
KIRREL2	4.67	8	1.45	0.927	16867	0.991	0.0729	1185	0.98
SIN3B	4.67	8	1.45	0.927	16866	0.991	0.0729	1186	0.98
CACNG2	4.67	8	1.45	0.927	16865	0.991	0.0729	1187	0.98
MYH4	4.67	8	1.45	0.927	16864	0.991	0.073	1188	0.98
AK7	4.67	8	1.45	0.927	16863	0.991	0.0731	1189	0.98
ORC6	4.66	8	1.45	0.927	16862	0.991	0.0731	1190	0.98
ENDOV	4.66	8	1.45	0.927	16861	0.991	0.0731	1191	0.98
ZNF7	4.66	8	1.45	0.927	16860	0.991	0.0732	1192	0.98
PSMG4	4.66	8	1.45	0.927	16859	0.991	0.0734	1193	0.98
RASSF8	4.65	8	1.45	0.927	16858	0.991	0.0735	1194	0.98
ATP8A2	4.65	8	1.45	0.926	16857	0.991	0.0735	1195	0.98
NTNG1	4.03	6	1.45	0.926	16856	0.991	0.0736	1196	0.98
CRYGS	4.65	8	1.45	0.926	16855	0.991	0.0736	1197	0.98
CLEC2B	4.65	8	1.45	0.926	16854	0.991	0.0736	1198	0.98
MRPS16	4.65	8	1.45	0.926	16853	0.991	0.0736	1199	0.98
PREX1	4.65	8	1.45	0.926	16852	0.991	0.0737	1200	0.98
ESAM	4.65	8	1.45	0.926	16851	0.991	0.0737	1201	0.98
TOMM34	4.64	8	1.45	0.926	16850	0.991	0.0738	1202	0.98
ZCCHC6	4.64	8	1.45	0.926	16849	0.991	0.0739	1203	0.98
RMND5B	4.64	8	1.45	0.926	16848	0.991	0.0742	1204	0.98
LRRC4C	4.64	8	1.45	0.926	16847	0.991	0.0742	1205	0.98
CYP7B1	4.63	8	1.45	0.926	16846	0.991	0.0742	1206	0.98
CALB1	4.01	6	1.45	0.926	16845	0.991	0.0742	1207	0.98
VIP	4.63	8	1.44	0.926	16844	0.991	0.0742	1208	0.98
BUD13	4.63	8	1.44	0.926	16843	0.991	0.0743	1209	0.98
CYB5B	4.63	8	1.44	0.926	16842	0.991	0.0743	1210	0.98
MAPRE2	4.63	8	1.44	0.926	16841	0.991	0.0744	1211	0.98
NXPE4	4.63	8	1.44	0.925	16840	0.991	0.0745	1212	0.98
BIK	4.63	8	1.44	0.925	16839	0.991	0.0745	1213	0.98
PIH1D3	4.62	8	1.44	0.925	16838	0.991	0.0747	1214	0.98
IFT52	4.62	8	1.44	0.925	16837	0.991	0.0747	1215	0.98
IL12A	4.62	8	1.44	0.925	16836	0.991	0.0748	1216	0.98
DNPH1	4.62	8	1.44	0.925	16835	0.991	0.0748	1217	0.98
SRSF11	4.62	8	1.44	0.925	16834	0.991	0.0749	1218	0.98
CRYGA	4.61	8	1.44	0.925	16833	0.991	0.0749	1219	0.98
P2RX7	4.61	8	1.44	0.925	16832	0.991	0.075	1220	0.98
TRMT11	4.61	8	1.44	0.925	16831	0.991	0.075	1221	0.98
PRSS54	4.61	8	1.44	0.925	16830	0.991	0.075	1222	0.98
DLGAP4	4.61	8	1.44	0.925	16829	0.991	0.0753	1223	0.98
FSHR	4.61	8	1.44	0.925	16828	0.991	0.0753	1224	0.98
OR6X1	4.6	8	1.44	0.925	16827	0.991	0.0753	1225	0.98
ARFIP1	4.6	8	1.44	0.925	16826	0.991	0.0753	1226	0.98
SERPINA7	4.6	8	1.44	0.925	16825	0.991	0.0754	1227	0.98
CENPB	4.6	8	1.44	0.924	16824	0.991	0.0755	1228	0.98
USHBP1	4.6	8	1.44	0.924	16823	0.991	0.0755	1229	0.98
CIB2	4.6	8	1.44	0.924	16822	0.991	0.0756	1230	0.98
CELA2B	4.6	8	1.44	0.924	16821	0.991	0.0756	1231	0.98
OR5I1	4.59	8	1.43	0.924	16820	0.991	0.0757	1232	0.98
SYMPK	4.59	8	1.43	0.924	16819	0.991	0.0757	1233	0.98
KLF17	4.59	8	1.43	0.924	16818	0.991	0.0757	1234	0.98
ZCCHC10	4.59	8	1.43	0.924	16817	0.991	0.0758	1235	0.98
GPR19	4.59	8	1.43	0.924	16816	0.991	0.0758	1236	0.98
IPO8	4.59	8	1.43	0.924	16815	0.991	0.0758	1237	0.98
POP4	4.58	8	1.43	0.924	16814	0.991	0.0762	1238	0.98
TPRG1	4.58	8	1.43	0.924	16813	0.991	0.0762	1239	0.98
RAD51C	4.58	8	1.43	0.924	16812	0.991	0.0762	1240	0.98
MSL1	4.58	8	1.43	0.924	16811	0.991	0.0762	1241	0.98
C7orf10	4.58	8	1.43	0.924	16810	0.991	0.0763	1242	0.98
ARHGAP5	4.58	8	1.43	0.924	16809	0.991	0.0763	1243	0.98
C1orf213	4.58	8	1.43	0.924	16808	0.991	0.0763	1244	0.98
SLC18A2	4.57	8	1.43	0.924	16807	0.991	0.0765	1245	0.98
SCYL3	4.57	8	1.43	0.923	16806	0.991	0.0766	1246	0.98
PRKCG	4.57	8	1.43	0.923	16805	0.991	0.0766	1247	0.98
ZNF525	2.28	2	1.43	0.923	16804	0.991	0.0766	1248	0.98
KIAA0368	4.57	8	1.43	0.923	16803	0.991	0.0767	1249	0.98
SLITRK3	4.57	8	1.43	0.923	16802	0.991	0.0768	1250	0.98
CD63	4.56	8	1.43	0.923	16801	0.991	0.0768	1251	0.98
SLC22A2	4.56	8	1.43	0.923	16800	0.991	0.0771	1252	0.98
NDP	4.55	8	1.42	0.923	16799	0.991	0.0772	1253	0.98
CES1	4.55	8	1.42	0.923	16798	0.991	0.0772	1254	0.98
SMTNL1	4.55	8	1.42	0.923	16797	0.991	0.0773	1255	0.98
SESN2	4.55	8	1.42	0.923	16796	0.991	0.0774	1256	0.98
AASS	4.55	8	1.42	0.923	16795	0.991	0.0774	1257	0.98
DTX3L	4.55	8	1.42	0.923	16794	0.991	0.0774	1258	0.98
RARB	4.55	8	1.42	0.923	16793	0.991	0.0774	1259	0.98
FAM135A	4.55	8	1.42	0.923	16792	0.991	0.0774	1260	0.98
MYOZ2	4.55	8	1.42	0.923	16791	0.991	0.0775	1261	0.98
GJE1	4.55	8	1.42	0.923	16790	0.991	0.0775	1262	0.98
FXYD5	4.55	8	1.42	0.922	16789	0.991	0.0775	1263	0.98
WFDC5	3.93	6	1.42	0.922	16788	0.991	0.0779	1264	0.98
GTF2IRD1	4.53	8	1.42	0.922	16787	0.991	0.078	1265	0.98
PICK1	4.53	8	1.42	0.922	16786	0.991	0.078	1266	0.98
MRPL46	4.53	8	1.42	0.922	16785	0.991	0.078	1267	0.98
TCF19	4.53	8	1.42	0.922	16784	0.991	0.0781	1268	0.98
ZNF233	3.92	6	1.42	0.922	16783	0.991	0.0782	1269	0.98
NACAD	4.53	8	1.42	0.922	16782	0.991	0.0783	1270	0.98
UBR3	4.53	8	1.42	0.922	16781	0.991	0.0783	1271	0.98
MICAL2	4.52	8	1.42	0.922	16780	0.991	0.0783	1272	0.98
NCOA5	4.52	8	1.42	0.922	16779	0.991	0.0784	1273	0.98
SLC52A3	4.52	8	1.42	0.922	16778	0.991	0.0785	1274	0.98
ALS2CR11	4.52	8	1.42	0.921	16777	0.991	0.0785	1275	0.98
INVS	4.52	8	1.42	0.921	16776	0.991	0.0785	1276	0.98
ZFP64	4.52	8	1.41	0.921	16775	0.991	0.0786	1277	0.98
BEX2	3.19	4	1.41	0.921	16774	0.991	0.0786	1278	0.98
CCDC130	4.51	8	1.41	0.921	16773	0.991	0.0787	1279	0.98
CD84	4.51	8	1.41	0.921	16772	0.991	0.0788	1280	0.98
PTPRT	4.51	8	1.41	0.921	16771	0.991	0.0789	1281	0.98
TSG101	4.51	8	1.41	0.921	16770	0.991	0.0789	1282	0.98
FAM98B	4.51	8	1.41	0.921	16769	0.991	0.079	1283	0.98
DLAT	4.51	8	1.41	0.921	16768	0.991	0.079	1284	0.98
GABRA6	4.51	8	1.41	0.921	16767	0.991	0.079	1285	0.98
TRIM44	4.51	8	1.41	0.921	16766	0.991	0.079	1286	0.98
CRHR1	4.5	8	1.41	0.921	16765	0.991	0.0791	1287	0.98
ZNF572	4.5	8	1.41	0.921	16764	0.991	0.0791	1288	0.98
LRRC4	4.21	7	1.41	0.921	16763	0.991	0.0792	1289	0.98
CASS4	4.5	8	1.41	0.921	16762	0.991	0.0792	1290	0.98
PRKCE	4.5	8	1.41	0.921	16761	0.991	0.0794	1291	0.98
PCDHB13	4.5	8	1.41	0.921	16760	0.991	0.0794	1292	0.98
UXS1	3.89	6	1.41	0.921	16759	0.991	0.0795	1293	0.98
POLG2	4.49	8	1.41	0.92	16758	0.991	0.0796	1294	0.98
MREG	4.49	8	1.41	0.92	16757	0.991	0.0797	1295	0.98
C12orf66	4.48	8	1.41	0.92	16756	0.991	0.0799	1296	0.98
FURIN	4.48	8	1.41	0.92	16755	0.991	0.0799	1297	0.98
DUSP18	4.48	8	1.41	0.92	16754	0.991	0.0799	1298	0.98
RBM8A	3.87	6	1.4	0.92	16753	0.991	0.0804	1299	0.98
TGM2	4.47	8	1.4	0.92	16752	0.991	0.0804	1300	0.98
IZUMO4	4.47	8	1.4	0.92	16751	0.991	0.0804	1301	0.98
NACC2	4.47	8	1.4	0.919	16750	0.991	0.0805	1302	0.98
C11orf21	4.47	8	1.4	0.919	16749	0.991	0.0805	1303	0.98
ZNF45	4.46	8	1.4	0.919	16748	0.991	0.0807	1304	0.98
IFIT2	4.46	8	1.4	0.919	16747	0.991	0.0807	1305	0.98
COG5	4.46	8	1.4	0.919	16746	0.991	0.0807	1306	0.98
IBSP	4.46	8	1.4	0.919	16745	0.991	0.0808	1307	0.98
ARFGEF2	4.46	8	1.4	0.919	16744	0.991	0.0808	1308	0.98
KIR3DL2	4.45	8	1.4	0.919	16743	0.991	0.0811	1309	0.98
NEURL	4.45	8	1.4	0.919	16742	0.991	0.0811	1310	0.98
GAS8	4.45	8	1.4	0.919	16741	0.991	0.0811	1311	0.98
OR52K1	4.45	8	1.4	0.919	16740	0.991	0.0812	1312	0.98
SYT10	4.45	8	1.4	0.919	16739	0.991	0.0813	1313	0.98
COQ9	4.44	8	1.4	0.919	16738	0.991	0.0815	1314	0.98
SLC25A15	4.44	8	1.4	0.918	16737	0.991	0.0815	1315	0.98
ELK3	4.44	8	1.39	0.918	16736	0.991	0.0815	1316	0.98
C16orf72	4.16	7	1.39	0.918	16735	0.991	0.0815	1317	0.98
STAT1	4.44	8	1.39	0.918	16734	0.991	0.0815	1318	0.98
KRTAP26-1	4.44	8	1.39	0.918	16733	0.991	0.0816	1319	0.98
MPG	4.44	8	1.39	0.918	16732	0.991	0.0817	1320	0.98
MESP1	4.44	8	1.39	0.918	16731	0.991	0.0817	1321	0.98
C19orf55	4.43	8	1.39	0.918	16730	0.991	0.0819	1322	0.98
ZNF484	4.43	8	1.39	0.918	16729	0.991	0.0819	1323	0.98
ZNF251	4.43	8	1.39	0.918	16728	0.991	0.082	1324	0.98
AKAP8	4.43	8	1.39	0.918	16727	0.991	0.0821	1325	0.98
TMEM14C	3.13	4	1.39	0.918	16726	0.991	0.0821	1326	0.98
ZSWIM1	4.43	8	1.39	0.918	16725	0.991	0.0821	1327	0.98
RAD51AP1	4.42	8	1.39	0.918	16724	0.991	0.0823	1328	0.98
LPHN2	4.42	8	1.39	0.918	16723	0.991	0.0823	1329	0.98
GPR101	4.42	8	1.39	0.918	16722	0.991	0.0823	1330	0.98
RPE65	4.42	8	1.39	0.918	16721	0.991	0.0823	1331	0.98
ZC3H11A	4.42	8	1.39	0.918	16720	0.991	0.0825	1332	0.98
EPB41L4B	4.42	8	1.39	0.917	16719	0.991	0.0825	1333	0.98
DNMT3B	4.41	8	1.39	0.917	16718	0.991	0.0826	1334	0.98
P4HA1	4.41	8	1.39	0.917	16717	0.991	0.0827	1335	0.98
MMP15	4.41	8	1.39	0.917	16716	0.991	0.0827	1336	0.98
OPTC	4.41	8	1.39	0.917	16715	0.991	0.0827	1337	0.98
MGST2	4.41	8	1.39	0.917	16714	0.991	0.0828	1338	0.98
TULP2	3.82	6	1.39	0.917	16713	0.991	0.0828	1339	0.98
CCDC78	4.41	8	1.39	0.917	16712	0.991	0.0828	1340	0.98
OR6V1	4.41	8	1.39	0.917	16711	0.991	0.0829	1341	0.98
OR5AN1	4.41	8	1.39	0.917	16710	0.991	0.0829	1342	0.98
M6PR	4.41	8	1.39	0.917	16709	0.991	0.0829	1343	0.98
PATE2	4.41	8	1.39	0.917	16708	0.991	0.083	1344	0.98
GPR15	4.41	8	1.39	0.917	16707	0.991	0.083	1345	0.98
MARCH4	4.41	8	1.39	0.917	16706	0.991	0.083	1346	0.98
CXorf22	4.4	8	1.38	0.917	16705	0.991	0.0831	1347	0.98
C18orf25	4.4	8	1.38	0.917	16704	0.991	0.0831	1348	0.98
NKX2-2	4.4	8	1.38	0.917	16703	0.991	0.0831	1349	0.98
PLD3	4.4	8	1.38	0.917	16702	0.991	0.0831	1350	0.98
ANG	4.4	8	1.38	0.917	16701	0.991	0.0832	1351	0.98
ZNF691	4.4	8	1.38	0.917	16700	0.991	0.0832	1352	0.98
C17orf112	4.4	8	1.38	0.917	16699	0.991	0.0832	1353	0.98
RTF1	4.4	8	1.38	0.917	16698	0.991	0.0832	1354	0.98
PDHX	4.4	8	1.38	0.917	16697	0.991	0.0833	1355	0.98
SLC12A5	4.4	8	1.38	0.917	16696	0.991	0.0833	1356	0.98
RNF17	4.4	8	1.38	0.917	16695	0.991	0.0834	1357	0.98
ITM2A	4.4	8	1.38	0.917	16694	0.991	0.0834	1358	0.98
PADI3	4.39	8	1.38	0.917	16693	0.991	0.0835	1359	0.98
TMEM248	4.39	8	1.38	0.917	16692	0.991	0.0835	1360	0.98
PDZD4	4.39	8	1.38	0.916	16691	0.991	0.0835	1361	0.98
IP6K1	4.39	8	1.38	0.916	16690	0.991	0.0835	1362	0.98
EMR2	4.39	8	1.38	0.916	16689	0.991	0.0836	1363	0.98
MYL6	4.39	8	1.38	0.916	16688	0.991	0.0836	1364	0.98
BCL2	4.39	8	1.38	0.916	16687	0.991	0.0838	1365	0.98
TIMM10	4.1	7	1.38	0.916	16686	0.991	0.0838	1366	0.98
FAM83F	4.38	8	1.38	0.916	16685	0.991	0.084	1367	0.98
PRRT3	4.38	8	1.38	0.916	16684	0.991	0.0841	1368	0.98
CD44	4.38	8	1.38	0.916	16683	0.991	0.0841	1369	0.98
GIT2	4.38	8	1.38	0.916	16682	0.991	0.0842	1370	0.98
VAMP4	4.38	8	1.38	0.916	16681	0.991	0.0842	1371	0.98
BROX	4.38	8	1.38	0.916	16680	0.991	0.0842	1372	0.98
NAGK	4.38	8	1.38	0.916	16679	0.991	0.0842	1373	0.98
EPB42	4.37	8	1.38	0.916	16678	0.991	0.0843	1374	0.98
TMEM212	4.37	8	1.38	0.916	16677	0.991	0.0844	1375	0.98
OR6C75	4.37	8	1.37	0.915	16676	0.991	0.0846	1376	0.98
MYPOP	4.36	8	1.37	0.915	16675	0.991	0.0847	1377	0.98
ACY1	4.36	8	1.37	0.915	16674	0.991	0.0848	1378	0.98
DHX33	4.36	8	1.37	0.915	16673	0.991	0.0848	1379	0.98
NLRP14	4.36	8	1.37	0.915	16672	0.991	0.0849	1380	0.98
AFF4	4.36	8	1.37	0.915	16671	0.991	0.085	1381	0.98
LAP3	4.36	8	1.37	0.915	16670	0.991	0.085	1382	0.98
C3orf79	3.77	6	1.37	0.915	16669	0.991	0.085	1383	0.98
TRPC4AP	4.36	8	1.37	0.915	16668	0.991	0.085	1384	0.98
ZNF256	4.35	8	1.37	0.915	16667	0.991	0.0851	1385	0.98
SYCP2	4.35	8	1.37	0.915	16666	0.991	0.0851	1386	0.98
CCDC89	4.35	8	1.37	0.915	16665	0.991	0.0852	1387	0.98
NDUFAF6	4.35	8	1.37	0.915	16664	0.991	0.0853	1388	0.98
UBE2Q2	4.35	8	1.37	0.915	16663	0.991	0.0854	1389	0.98
NDUFA6	4.35	8	1.37	0.915	16662	0.991	0.0854	1390	0.98
IL22RA1	4.35	8	1.37	0.915	16661	0.991	0.0854	1391	0.98
STON1	2.17	2	1.37	0.914	16660	0.991	0.0855	1392	0.98
PLCG2	4.34	8	1.37	0.914	16659	0.991	0.0855	1393	0.98
DEFB118	4.34	8	1.37	0.914	16658	0.991	0.0855	1394	0.98
FAM149B1	4.34	8	1.37	0.914	16657	0.991	0.0856	1395	0.98
MAPKAP1	4.34	8	1.37	0.914	16656	0.991	0.0857	1396	0.98
ZNF774	4.34	8	1.37	0.914	16655	0.991	0.0857	1397	0.98
GGT5	4.34	8	1.37	0.914	16654	0.991	0.0858	1398	0.98
RBMS1	4.34	8	1.37	0.914	16653	0.991	0.0858	1399	0.98
RGS12	4.34	8	1.37	0.914	16652	0.991	0.0858	1400	0.98
PHF20	4.33	8	1.37	0.914	16651	0.991	0.0859	1401	0.98
TUSC5	4.33	8	1.37	0.914	16650	0.991	0.0859	1402	0.98
C12orf60	4.33	8	1.37	0.914	16649	0.991	0.086	1403	0.98
FANCD2OS	4.33	8	1.37	0.914	16648	0.991	0.086	1404	0.98
SBSPON	4.33	8	1.37	0.914	16647	0.991	0.086	1405	0.98
CRLS1	4.33	8	1.37	0.914	16646	0.991	0.0861	1406	0.98
PLCL1	4.33	8	1.37	0.914	16645	0.991	0.0861	1407	0.98
PARK7	4.33	8	1.36	0.914	16644	0.991	0.0862	1408	0.98
ENPEP	4.33	8	1.36	0.914	16643	0.991	0.0862	1409	0.98
SH3D19	4.33	8	1.36	0.914	16642	0.991	0.0862	1410	0.98
EIF4G3	4.33	8	1.36	0.914	16641	0.991	0.0863	1411	0.98
TMEM185A	4.32	8	1.36	0.914	16640	0.991	0.0864	1412	0.98
CEBPB	4.32	8	1.36	0.914	16639	0.991	0.0864	1413	0.98
PCDHGA12	4.32	8	1.36	0.914	16638	0.991	0.0865	1414	0.98
AIMP1	4.32	8	1.36	0.913	16637	0.991	0.0866	1415	0.98
KRTAP4-1	4.32	8	1.36	0.913	16636	0.991	0.0867	1416	0.98
STX3	4.31	8	1.36	0.913	16635	0.991	0.0867	1417	0.98
BMPR1B	3.74	6	1.36	0.913	16634	0.991	0.0868	1418	0.98
OTUB1	4.31	8	1.36	0.913	16633	0.991	0.0868	1419	0.98
GXYLT1	4.31	8	1.36	0.913	16632	0.991	0.0868	1420	0.98
ATOH8	4.31	8	1.36	0.913	16631	0.991	0.0869	1421	0.98
ARL8A	4.31	8	1.36	0.913	16630	0.991	0.0869	1422	0.98
C8orf34	4.31	8	1.36	0.913	16629	0.991	0.0869	1423	0.98
CYFIP1	4.31	8	1.36	0.913	16628	0.991	0.0869	1424	0.98
SPAG7	4.31	8	1.36	0.913	16627	0.991	0.087	1425	0.98
ATP2A3	4.31	8	1.36	0.913	16626	0.991	0.087	1426	0.98
RP11-766F14.2	4.31	8	1.36	0.913	16625	0.991	0.087	1427	0.98
SIRPB2	4.31	8	1.36	0.913	16624	0.991	0.087	1428	0.98
MBTPS1	4.31	8	1.36	0.913	16623	0.991	0.0871	1429	0.98
DCAF11	4.3	8	1.36	0.913	16622	0.991	0.0871	1430	0.98
C1orf112	4.3	8	1.36	0.913	16621	0.991	0.0872	1431	0.98
SEMA3F	4.3	8	1.36	0.913	16620	0.991	0.0872	1432	0.98
OR8B8	4.3	8	1.36	0.913	16619	0.991	0.0872	1433	0.98
TBCA	3.4	5	1.36	0.912	16618	0.991	0.0875	1434	0.98
KMT2E	4.29	8	1.36	0.912	16617	0.991	0.0876	1435	0.98
FAM126B	4.29	8	1.35	0.912	16616	0.991	0.0878	1436	0.98
MSRB1	4.29	8	1.35	0.912	16615	0.991	0.0879	1437	0.98
TRANK1	4.29	8	1.35	0.912	16614	0.991	0.088	1438	0.98
ARL13A	4.28	8	1.35	0.912	16613	0.991	0.088	1439	0.98
ABCC12	4.28	8	1.35	0.912	16612	0.991	0.088	1440	0.98
DDX27	4.28	8	1.35	0.912	16611	0.991	0.088	1441	0.98
CORO1A	4.28	8	1.35	0.912	16610	0.991	0.0881	1442	0.98
AFM	4.28	8	1.35	0.912	16609	0.991	0.0883	1443	0.98
C10orf68	4.28	8	1.35	0.912	16608	0.991	0.0883	1444	0.98
PABPC1L	4.28	8	1.35	0.912	16607	0.991	0.0884	1445	0.98
AKAP12	4.27	8	1.35	0.912	16606	0.991	0.0885	1446	0.98
DNAJC3	4.27	8	1.35	0.911	16605	0.991	0.0885	1447	0.98
RAB3B	4.27	8	1.35	0.911	16604	0.991	0.0885	1448	0.98
ADRA2A	4.27	8	1.35	0.911	16603	0.991	0.0886	1449	0.98
SPSB2	4.27	8	1.35	0.911	16602	0.991	0.0886	1450	0.98
XPNPEP3	4.27	8	1.35	0.911	16601	0.991	0.0886	1451	0.98
ENDOD1	4.27	8	1.35	0.911	16600	0.991	0.0887	1452	0.98
CRIPAK	4.27	8	1.35	0.911	16599	0.991	0.0887	1453	0.98
CCNT2	4.27	8	1.35	0.911	16598	0.991	0.0887	1454	0.98
RAB26	4.27	8	1.35	0.911	16597	0.991	0.0887	1455	0.98
DNAJC14	4.27	8	1.35	0.911	16596	0.991	0.0888	1456	0.98
HHLA3	4.26	8	1.35	0.911	16595	0.991	0.0888	1457	0.98
ACOT4	4.26	8	1.35	0.911	16594	0.991	0.089	1458	0.98
OR4C16	4.26	8	1.35	0.911	16593	0.991	0.089	1459	0.98
SYNM	4.26	8	1.35	0.911	16592	0.991	0.089	1460	0.98
DPP4	4.26	8	1.35	0.911	16591	0.991	0.089	1461	0.98
SRRD	4.26	8	1.35	0.911	16590	0.991	0.0891	1462	0.98
NCK1	4.26	8	1.35	0.911	16589	0.991	0.0892	1463	0.98
STMN3	4.25	8	1.34	0.911	16588	0.991	0.0894	1464	0.98
ANXA3	4.25	8	1.34	0.911	16587	0.991	0.0894	1465	0.98
BTD	4.25	8	1.34	0.911	16586	0.991	0.0894	1466	0.98
COMMD4	4.25	8	1.34	0.911	16585	0.991	0.0894	1467	0.98
SRRT	4.25	8	1.34	0.911	16584	0.991	0.0895	1468	0.98
PPP1R14A	4.25	8	1.34	0.911	16583	0.991	0.0895	1469	0.98
CCDC104	4.25	8	1.34	0.911	16582	0.991	0.0895	1470	0.98
OR4C5	4.25	8	1.34	0.91	16581	0.991	0.0895	1471	0.98
EPHA3	4.25	8	1.34	0.91	16580	0.991	0.0895	1472	0.98
LYSMD2	4.25	8	1.34	0.91	16579	0.991	0.0896	1473	0.98
ABCB11	4.25	8	1.34	0.91	16578	0.991	0.0896	1474	0.98
MAP3K5	4.24	8	1.34	0.91	16577	0.991	0.0897	1475	0.98
LIPE	4.24	8	1.34	0.91	16576	0.991	0.0897	1476	0.98
USP48	4.24	8	1.34	0.91	16575	0.991	0.0899	1477	0.98
GSPT2	4.24	8	1.34	0.91	16574	0.991	0.0899	1478	0.98
SMIM11	3.67	6	1.34	0.91	16573	0.991	0.0899	1479	0.98
ZBTB46	4.24	8	1.34	0.91	16572	0.991	0.0899	1480	0.98
OR8U1	4.24	8	1.34	0.91	16571	0.991	0.09	1481	0.98
CRK	4.23	8	1.34	0.91	16570	0.991	0.0901	1482	0.98
SMYD2	4.23	8	1.34	0.91	16569	0.991	0.0902	1483	0.98
RAB14	4.23	8	1.34	0.91	16568	0.991	0.0903	1484	0.98
KLK5	4.23	8	1.34	0.91	16567	0.991	0.0903	1485	0.98
CHMP2A	4.23	8	1.34	0.91	16566	0.991	0.0905	1486	0.98
HIST1H4B	2.11	2	1.34	0.91	16565	0.991	0.0905	1487	0.98
CCDC181	3.95	7	1.34	0.909	16564	0.991	0.0906	1488	0.98
CHAC1	4.22	8	1.34	0.909	16563	0.991	0.0906	1489	0.98
BNIP3L	4.22	8	1.34	0.909	16562	0.991	0.0907	1490	0.98
CHADL	4.22	8	1.34	0.909	16561	0.991	0.0907	1491	0.98
DIABLO	4.22	8	1.34	0.909	16560	0.991	0.0907	1492	0.98
SYPL1	4.22	8	1.34	0.909	16559	0.991	0.0909	1493	0.98
LSM14A	4.22	8	1.34	0.909	16558	0.991	0.0909	1494	0.98
FRY	4.21	8	1.33	0.909	16557	0.991	0.091	1495	0.98
MAGEA10	4.21	8	1.33	0.909	16556	0.991	0.091	1496	0.98
ARHGAP12	4.21	8	1.33	0.909	16555	0.991	0.091	1497	0.98
ELMOD1	4.21	8	1.33	0.909	16554	0.991	0.0911	1498	0.98
C11orf70	4.21	8	1.33	0.909	16553	0.991	0.0912	1499	0.98
CCSER1	4.21	8	1.33	0.909	16552	0.991	0.0912	1500	0.98
TP63	4.21	8	1.33	0.909	16551	0.991	0.0913	1501	0.98
FMR1	4.2	8	1.33	0.909	16550	0.991	0.0914	1502	0.98
SIGLEC9	4.2	8	1.33	0.909	16549	0.991	0.0914	1503	0.98
RIPK2	4.2	8	1.33	0.909	16548	0.991	0.0915	1504	0.98
EIF4E	4.2	8	1.33	0.908	16547	0.991	0.0915	1505	0.98
AC093802.1	4.2	8	1.33	0.908	16546	0.991	0.0915	1506	0.98
SLC8A3	4.2	8	1.33	0.908	16545	0.991	0.0916	1507	0.98
SKP1	3.64	6	1.33	0.908	16544	0.991	0.0916	1508	0.98
ST13	2.1	2	1.33	0.908	16543	0.991	0.0919	1509	0.98
PHF14	4.19	8	1.33	0.908	16542	0.991	0.092	1510	0.98
TEX15	4.19	8	1.33	0.908	16541	0.991	0.092	1511	0.98
ARL6IP5	4.19	8	1.33	0.908	16540	0.991	0.0921	1512	0.98
L3MBTL1	4.19	8	1.33	0.908	16539	0.991	0.0921	1513	0.98
SATB1	4.19	8	1.33	0.908	16538	0.991	0.0922	1514	0.98
TOP3B	4.19	8	1.33	0.908	16537	0.991	0.0922	1515	0.98
PCDHB11	4.18	8	1.33	0.908	16536	0.991	0.0923	1516	0.98
UBE2R2	4.18	8	1.33	0.908	16535	0.991	0.0923	1517	0.98
GCNT1	4.18	8	1.33	0.908	16534	0.991	0.0924	1518	0.98
JUN	4.18	8	1.33	0.908	16533	0.991	0.0924	1519	0.98
B3GALT5	4.18	8	1.33	0.908	16532	0.991	0.0924	1520	0.98
PTGES3L-AARSD1	2.09	2	1.33	0.908	16531	0.991	0.0924	1521	0.98
TMEM223	4.18	8	1.33	0.908	16530	0.991	0.0924	1522	0.98
PLCB4	4.18	8	1.33	0.907	16529	0.991	0.0925	1523	0.98
RLN2	4.18	8	1.33	0.907	16528	0.991	0.0926	1524	0.98
LYRM2	4.18	8	1.32	0.907	16527	0.991	0.0926	1525	0.98
OLFML1	4.18	8	1.32	0.907	16526	0.991	0.0926	1526	0.98
FOXS1	4.18	8	1.32	0.907	16525	0.991	0.0927	1527	0.98
SDHAF2	4.17	8	1.32	0.907	16524	0.991	0.0927	1528	0.98
TAF3	4.17	8	1.32	0.907	16523	0.991	0.0927	1529	0.98
CPLX4	4.17	8	1.32	0.907	16522	0.991	0.0928	1530	0.98
NDUFB2	4.17	8	1.32	0.907	16521	0.991	0.0928	1531	0.98
MSH3	4.17	8	1.32	0.907	16520	0.991	0.0928	1532	0.98
SELT	4.17	8	1.32	0.907	16519	0.991	0.0929	1533	0.98
PRDX2	4.17	8	1.32	0.907	16518	0.991	0.093	1534	0.98
RBCK1	4.16	8	1.32	0.907	16517	0.991	0.0931	1535	0.98
ZFAT	3.61	6	1.32	0.907	16516	0.991	0.0931	1536	0.98
NKX2-4	4.16	8	1.32	0.907	16515	0.991	0.0932	1537	0.98
MSRB2	4.16	8	1.32	0.907	16514	0.991	0.0934	1538	0.98
MYO6	4.16	8	1.32	0.907	16513	0.991	0.0934	1539	0.98
FAM110A	4.16	8	1.32	0.907	16512	0.991	0.0935	1540	0.98
GC	4.16	8	1.32	0.906	16511	0.991	0.0935	1541	0.98
KIF5B	4.16	8	1.32	0.906	16510	0.991	0.0935	1542	0.98
SET	4.15	8	1.32	0.906	16509	0.991	0.0937	1543	0.98
SLC22A18AS	4.15	8	1.32	0.906	16508	0.991	0.0937	1544	0.98
RPRD1A	4.15	8	1.32	0.906	16507	0.991	0.0938	1545	0.98
RGP1	4.15	8	1.32	0.906	16506	0.991	0.0938	1546	0.98
CCBL1	4.15	8	1.32	0.906	16505	0.991	0.0938	1547	0.98
CDAN1	4.15	8	1.32	0.906	16504	0.991	0.0938	1548	0.98
ADAT3	4.15	8	1.32	0.906	16503	0.991	0.094	1549	0.98
SLC25A16	4.15	8	1.32	0.906	16502	0.991	0.094	1550	0.98
OPN5	4.14	8	1.32	0.906	16501	0.991	0.094	1551	0.98
PTAFR	4.14	8	1.32	0.906	16500	0.991	0.094	1552	0.98
GPD2	4.14	8	1.32	0.906	16499	0.991	0.0941	1553	0.98
P2RX4	4.14	8	1.32	0.906	16498	0.991	0.0942	1554	0.98
TTC9C	4.14	8	1.32	0.906	16497	0.991	0.0942	1555	0.98
PLEKHG7	4.14	8	1.31	0.906	16496	0.991	0.0943	1556	0.98
ZNF676	2.93	4	1.31	0.906	16495	0.991	0.0943	1557	0.98
KCNV1	4.14	8	1.31	0.906	16494	0.991	0.0944	1558	0.98
TECPR1	4.13	8	1.31	0.905	16493	0.991	0.0945	1559	0.98
TBX4	4.13	8	1.31	0.905	16492	0.991	0.0946	1560	0.98
TMEM104	4.13	8	1.31	0.905	16491	0.991	0.0947	1561	0.98
NLRP3	4.13	8	1.31	0.905	16490	0.991	0.0948	1562	0.98
TMEM126B	4.12	8	1.31	0.905	16489	0.991	0.0949	1563	0.98
OR9A2	4.12	8	1.31	0.905	16488	0.991	0.095	1564	0.98
CYP11B2	4.12	8	1.31	0.905	16487	0.991	0.0951	1565	0.98
MRGPRX4	4.12	8	1.31	0.905	16486	0.991	0.0952	1566	0.98
SLC27A5	3.56	6	1.31	0.905	16485	0.991	0.0953	1567	0.98
OR9I1	4.11	8	1.31	0.905	16484	0.991	0.0953	1568	0.98
DIO1	4.11	8	1.31	0.905	16483	0.991	0.0954	1569	0.98
OR2W1	4.11	8	1.31	0.905	16482	0.991	0.0954	1570	0.98
F2	4.11	8	1.31	0.905	16481	0.991	0.0955	1571	0.98
USH1G	4.11	8	1.31	0.905	16480	0.991	0.0955	1572	0.98
WSB2	4.11	8	1.31	0.904	16479	0.991	0.0955	1573	0.98
HTRA4	4.11	8	1.31	0.904	16478	0.991	0.0956	1574	0.98
KIF12	4.11	8	1.31	0.904	16477	0.991	0.0956	1575	0.98
DUSP1	4.11	8	1.31	0.904	16476	0.991	0.0957	1576	0.98
KRT79	4.1	8	1.31	0.904	16475	0.991	0.0958	1577	0.98
POLR2H	4.1	8	1.3	0.904	16474	0.991	0.096	1578	0.98
ZCCHC8	4.1	8	1.3	0.904	16473	0.991	0.0961	1579	0.98
CHCHD10	4.1	8	1.3	0.904	16472	0.991	0.0961	1580	0.98
CAPRIN2	4.1	8	1.3	0.904	16471	0.991	0.0962	1581	0.98
MTG1	4.09	8	1.3	0.904	16470	0.991	0.0963	1582	0.98
PPHLN1	4.09	8	1.3	0.904	16469	0.99	0.0964	1583	0.98
ZFYVE1	4.09	8	1.3	0.903	16468	0.99	0.0966	1584	0.98
CANX	4.09	8	1.3	0.903	16467	0.99	0.0966	1585	0.98
SBF1	4.08	8	1.3	0.903	16466	0.99	0.0967	1586	0.98
PAFAH1B2	4.08	8	1.3	0.903	16465	0.99	0.0967	1587	0.98
CLCN7	4.08	8	1.3	0.903	16464	0.99	0.0967	1588	0.98
RLIM	4.08	8	1.3	0.903	16463	0.99	0.0968	1589	0.98
EME1	4.08	8	1.3	0.903	16462	0.99	0.0968	1590	0.98
EDDM3A	4.08	8	1.3	0.903	16461	0.99	0.0969	1591	0.98
SCGB1C1	4.08	8	1.3	0.903	16460	0.99	0.0969	1592	0.98
MMP7	4.08	8	1.3	0.903	16459	0.99	0.097	1593	0.98
POLD4	4.08	8	1.3	0.903	16458	0.99	0.097	1594	0.98
SYNGR3	4.08	8	1.3	0.903	16457	0.99	0.097	1595	0.98
HSD17B7	4.07	8	1.3	0.903	16456	0.99	0.0972	1596	0.98
KLK7	4.07	8	1.3	0.903	16455	0.99	0.0972	1597	0.98
RP11-93B14.6	4.07	8	1.3	0.903	16454	0.99	0.0972	1598	0.98
MAGEL2	4.07	8	1.3	0.903	16453	0.99	0.0973	1599	0.98
DNTTIP1	4.07	8	1.3	0.903	16452	0.99	0.0973	1600	0.98
YTHDF1	4.07	8	1.3	0.903	16451	0.99	0.0974	1601	0.98
MUC15	4.07	8	1.3	0.903	16450	0.99	0.0974	1602	0.98
HIP1	4.07	8	1.3	0.903	16449	0.99	0.0975	1603	0.98
RP11-770J1.4	4.07	8	1.3	0.903	16448	0.99	0.0975	1604	0.98
LRP8	4.07	8	1.3	0.902	16447	0.99	0.0975	1605	0.98
CD5	4.07	8	1.3	0.902	16446	0.99	0.0975	1606	0.98
ZNF468	2.03	2	1.29	0.902	16445	0.99	0.0978	1607	0.98
GHRH	4.06	8	1.29	0.902	16444	0.99	0.0978	1608	0.98
LGALS16	4.06	8	1.29	0.902	16443	0.99	0.0978	1609	0.98
INSR	4.06	8	1.29	0.902	16442	0.99	0.098	1610	0.98
PRND	4.06	8	1.29	0.902	16441	0.99	0.098	1611	0.98
MRFAP1L1	4.06	8	1.29	0.902	16440	0.99	0.098	1612	0.98
AEBP2	4.05	8	1.29	0.902	16439	0.99	0.0981	1613	0.98
SPSB3	4.05	8	1.29	0.902	16438	0.99	0.0982	1614	0.98
FAM110B	4.05	8	1.29	0.902	16437	0.99	0.0982	1615	0.98
OR2T1	4.05	8	1.29	0.902	16436	0.99	0.0983	1616	0.98
MRPL33	4.05	8	1.29	0.902	16435	0.99	0.0984	1617	0.98
CD9	4.05	8	1.29	0.902	16434	0.99	0.0984	1618	0.98
RAD51AP2	4.05	8	1.29	0.902	16433	0.99	0.0984	1619	0.98
KIAA1045	4.05	8	1.29	0.902	16432	0.99	0.0985	1620	0.98
HERPUD2	4.04	8	1.29	0.902	16431	0.99	0.0985	1621	0.98
TSSC4	4.04	8	1.29	0.901	16430	0.99	0.0985	1622	0.98
VGLL1	4.04	8	1.29	0.901	16429	0.99	0.0985	1623	0.98
ESCO2	4.04	8	1.29	0.901	16428	0.99	0.0985	1624	0.98
TSSK4	4.04	8	1.29	0.901	16427	0.99	0.0986	1625	0.98
HMGB4	4.04	8	1.29	0.901	16426	0.99	0.0987	1626	0.98
EXD1	4.04	8	1.29	0.901	16425	0.99	0.0988	1627	0.98
LUZP2	4.03	8	1.29	0.901	16424	0.99	0.099	1628	0.98
TACC1	4.03	8	1.29	0.901	16423	0.99	0.0991	1629	0.98
IL17RA	4.03	8	1.29	0.901	16422	0.99	0.0991	1630	0.98
ANKRD9	4.03	8	1.29	0.901	16421	0.99	0.0994	1631	0.98
CSTF1	4.02	8	1.28	0.901	16420	0.99	0.0994	1632	0.98
CHEK2	4.02	8	1.28	0.901	16419	0.99	0.0994	1633	0.98
ANKRD37	4.02	8	1.28	0.9	16418	0.99	0.0995	1634	0.98
SCG5	3.48	6	1.28	0.9	16417	0.99	0.0996	1635	0.98
CPED1	4.02	8	1.28	0.9	16416	0.99	0.0996	1636	0.98
PNRC2	4.02	8	1.28	0.9	16415	0.99	0.0997	1637	0.98
FIBCD1	4.02	8	1.28	0.9	16414	0.99	0.0997	1638	0.98
TMX3	4.01	8	1.28	0.9	16413	0.99	0.1	1639	0.98
MRPL16	4.01	8	1.28	0.9	16412	0.99	0.1	1640	0.98
PSMA2	4.01	8	1.28	0.9	16411	0.99	0.1	1641	0.98
ABI2	4.01	8	1.28	0.9	16410	0.99	0.1	1642	0.98
TBC1D21	4.01	8	1.28	0.9	16409	0.99	0.1	1643	0.98
CCNF	3.47	6	1.28	0.9	16408	0.99	0.1	1644	0.98
AVP	4.01	8	1.28	0.9	16407	0.99	0.1	1645	0.98
FNTB	4.01	8	1.28	0.9	16406	0.99	0.1	1646	0.98
PBX3	4.01	8	1.28	0.9	16405	0.99	0.1	1647	0.98
CTSA	4.01	8	1.28	0.9	16404	0.99	0.1	1648	0.98
JKAMP	4	8	1.28	0.9	16403	0.99	0.1	1649	0.98
PPP4R1L	4	8	1.28	0.9	16402	0.99	0.1	1650	0.98
TMEM171	4	8	1.28	0.9	16401	0.99	0.1	1651	0.98
LYAR	4	8	1.28	0.9	16400	0.99	0.1	1652	0.98
EMC8	4	8	1.28	0.899	16399	0.99	0.101	1653	0.98
PLBD2	4	8	1.28	0.899	16398	0.99	0.101	1654	0.98
KIF18A	3.74	7	1.28	0.899	16397	0.99	0.101	1655	0.98
CACNA1E	4	8	1.28	0.899	16396	0.99	0.101	1656	0.98
KATNAL2	4	8	1.28	0.899	16395	0.99	0.101	1657	0.98
CCT8	3.99	8	1.28	0.899	16394	0.99	0.101	1658	0.98
IGSF21	3.99	8	1.28	0.899	16393	0.99	0.101	1659	0.98
FAM81A	3.99	8	1.28	0.899	16392	0.99	0.101	1660	0.98
EXOSC7	3.74	7	1.28	0.899	16391	0.99	0.101	1661	0.98
DEF6	3.99	8	1.28	0.899	16390	0.99	0.101	1662	0.98
PGD	3.99	8	1.28	0.899	16389	0.99	0.101	1663	0.98
ZSWIM3	3.99	8	1.28	0.899	16388	0.99	0.101	1664	0.98
SLC11A1	3.99	8	1.27	0.899	16387	0.99	0.101	1665	0.98
BTN3A2	2.82	4	1.27	0.899	16386	0.99	0.101	1666	0.98
ZNF860	2.82	4	1.27	0.899	16385	0.99	0.101	1667	0.98
C2orf80	3.98	8	1.27	0.899	16384	0.99	0.101	1668	0.98
TNNT2	3.98	8	1.27	0.898	16383	0.99	0.102	1669	0.98
CUL5	3.97	8	1.27	0.898	16382	0.99	0.102	1670	0.98
EFS	3.97	8	1.27	0.898	16381	0.99	0.102	1671	0.98
LYN	3.97	8	1.27	0.898	16380	0.99	0.102	1672	0.98
MIER1	3.97	8	1.27	0.898	16379	0.99	0.102	1673	0.98
SPTSSB	3.97	8	1.27	0.898	16378	0.99	0.102	1674	0.98
ATXN10	3.97	8	1.27	0.898	16377	0.99	0.102	1675	0.98
EXPH5	3.97	8	1.27	0.898	16376	0.99	0.102	1676	0.98
HRH2	3.97	8	1.27	0.898	16375	0.99	0.102	1677	0.98
ANKEF1	3.97	8	1.27	0.898	16374	0.99	0.102	1678	0.98
LRRC42	3.96	8	1.27	0.898	16373	0.99	0.102	1679	0.98
TSLP	3.96	8	1.27	0.898	16372	0.99	0.102	1680	0.98
FAIM2	3.96	8	1.27	0.898	16371	0.99	0.102	1681	0.98
C20orf85	3.96	8	1.27	0.898	16370	0.99	0.102	1682	0.98
ZBTB43	3.96	8	1.27	0.898	16369	0.99	0.102	1683	0.98
CCND2	3.96	8	1.27	0.898	16368	0.99	0.102	1684	0.98
TPX2	3.96	8	1.27	0.898	16367	0.99	0.102	1685	0.98
ZNF250	3.96	8	1.27	0.897	16366	0.99	0.103	1686	0.98
COA4	3.96	8	1.27	0.897	16365	0.99	0.103	1687	0.98
RBM6	3.96	8	1.27	0.897	16364	0.99	0.103	1688	0.98
SH2D3C	3.95	8	1.27	0.897	16363	0.99	0.103	1689	0.98
CD99L2	3.42	6	1.27	0.897	16362	0.99	0.103	1690	0.98
CNTF	3.95	8	1.27	0.897	16361	0.99	0.103	1691	0.98
TP53	3.95	8	1.27	0.897	16360	0.99	0.103	1692	0.98
UST	3.95	8	1.27	0.897	16359	0.99	0.103	1693	0.98
VPS39	3.95	8	1.27	0.897	16358	0.99	0.103	1694	0.98
RSPO1	3.95	8	1.26	0.897	16357	0.99	0.103	1695	0.98
SPRYD3	3.95	8	1.26	0.897	16356	0.99	0.103	1696	0.98
CDS2	3.94	8	1.26	0.897	16355	0.99	0.103	1697	0.98
ASB4	3.94	8	1.26	0.897	16354	0.99	0.103	1698	0.98
SH3BP4	3.94	8	1.26	0.897	16353	0.99	0.103	1699	0.98
KCNK15	3.94	8	1.26	0.897	16352	0.99	0.103	1700	0.98
LCK	3.94	8	1.26	0.897	16351	0.99	0.103	1701	0.98
PLK4	3.94	8	1.26	0.897	16350	0.99	0.103	1702	0.98
NCAPD2	3.94	8	1.26	0.897	16349	0.99	0.103	1703	0.98
NCAPG2	3.94	8	1.26	0.897	16348	0.99	0.103	1704	0.98
FAM71B	3.94	8	1.26	0.897	16347	0.99	0.103	1705	0.98
KLHL2	3.93	8	1.26	0.896	16346	0.99	0.104	1706	0.98
NFE2	3.93	8	1.26	0.896	16345	0.99	0.104	1707	0.98
KCND1	3.93	8	1.26	0.896	16344	0.99	0.104	1708	0.98
HCFC2	3.93	8	1.26	0.896	16343	0.99	0.104	1709	0.98
ARL8B	3.93	8	1.26	0.896	16342	0.99	0.104	1710	0.98
IGSF6	3.93	8	1.26	0.896	16341	0.99	0.104	1711	0.98
LRRC8C	3.93	8	1.26	0.896	16340	0.99	0.104	1712	0.98
ORC1	3.93	8	1.26	0.896	16339	0.99	0.104	1713	0.98
FAM50A	3.93	8	1.26	0.896	16338	0.99	0.104	1714	0.98
SERPINA4	3.93	8	1.26	0.896	16337	0.99	0.104	1715	0.98
OR7D4	3.92	8	1.26	0.896	16336	0.99	0.104	1716	0.98
POM121	3.92	8	1.26	0.895	16335	0.99	0.105	1717	0.98
CBX3	2.77	4	1.26	0.895	16334	0.99	0.105	1718	0.98
DDX11	3.91	8	1.26	0.895	16333	0.99	0.105	1719	0.98
RNF121	3.91	8	1.25	0.895	16332	0.989	0.105	1720	0.98
TSC22D2	3.91	8	1.25	0.895	16331	0.989	0.105	1721	0.98
PAIP2	3.91	8	1.25	0.895	16330	0.989	0.105	1722	0.98
ZNF816	3.91	8	1.25	0.895	16329	0.989	0.105	1723	0.98
PPP1R14B	1.95	2	1.25	0.895	16328	0.989	0.105	1724	0.98
FREM3	3.9	8	1.25	0.895	16327	0.989	0.105	1725	0.98
BRD7	3.9	8	1.25	0.895	16326	0.989	0.105	1726	0.98
DCN	3.9	8	1.25	0.895	16325	0.989	0.105	1727	0.98
ANAPC2	3.9	8	1.25	0.895	16324	0.989	0.105	1728	0.98
CMC1	2.76	4	1.25	0.895	16323	0.989	0.105	1729	0.98
SERP2	3.9	8	1.25	0.895	16322	0.989	0.105	1730	0.98
EMCN	3.9	8	1.25	0.895	16321	0.989	0.105	1731	0.98
C10orf62	3.9	8	1.25	0.895	16320	0.989	0.105	1732	0.98
DGKD	3.89	8	1.25	0.894	16319	0.989	0.106	1733	0.98
MICU1	3.89	8	1.25	0.894	16318	0.989	0.106	1734	0.98
APOH	3.89	8	1.25	0.894	16317	0.989	0.106	1735	0.98
CENPH	3.89	8	1.25	0.894	16316	0.989	0.106	1736	0.98
C1orf87	3.89	8	1.25	0.894	16315	0.989	0.106	1737	0.98
CHST11	3.89	8	1.25	0.894	16314	0.989	0.106	1738	0.98
NDST1	3.88	8	1.25	0.894	16313	0.989	0.106	1739	0.98
MIA2	3.88	8	1.25	0.894	16312	0.989	0.106	1740	0.98
CDC7	3.63	7	1.25	0.894	16311	0.989	0.106	1741	0.98
MUTYH	3.88	8	1.25	0.894	16310	0.989	0.106	1742	0.98
CYP26C1	3.88	8	1.25	0.894	16309	0.989	0.106	1743	0.98
TBKBP1	3.88	8	1.25	0.894	16308	0.989	0.106	1744	0.98
CAPZA3	3.88	8	1.25	0.894	16307	0.989	0.106	1745	0.98
ATAD3A	3.36	6	1.25	0.894	16306	0.989	0.106	1746	0.98
EHBP1L1	3.88	8	1.25	0.894	16305	0.989	0.106	1747	0.98
PGLYRP3	3.88	8	1.25	0.894	16304	0.989	0.106	1748	0.98
SCN1B	3.88	8	1.25	0.894	16303	0.989	0.106	1749	0.98
CHRNA1	3.88	8	1.25	0.894	16302	0.989	0.106	1750	0.98
MRPL51	3.88	8	1.25	0.894	16301	0.989	0.106	1751	0.98
MRPS30	3.87	8	1.25	0.893	16300	0.989	0.107	1752	0.98
TAS1R2	3.87	8	1.24	0.893	16299	0.989	0.107	1753	0.98
SNX31	3.87	8	1.24	0.893	16298	0.989	0.107	1754	0.98
C11orf30	3.87	8	1.24	0.893	16297	0.989	0.107	1755	0.98
EIF2S3L	3.87	8	1.24	0.893	16296	0.989	0.107	1756	0.98
SLC17A9	3.87	8	1.24	0.893	16295	0.989	0.107	1757	0.98
CABLES2	3.87	8	1.24	0.893	16294	0.989	0.107	1758	0.98
TOX2	3.87	8	1.24	0.893	16293	0.989	0.107	1759	0.98
TAS2R3	3.87	8	1.24	0.893	16292	0.989	0.107	1760	0.98
THOC5	3.86	8	1.24	0.893	16291	0.989	0.107	1761	0.98
LRRN3	3.86	8	1.24	0.893	16290	0.989	0.107	1762	0.98
NDUFA11	3.86	8	1.24	0.893	16289	0.989	0.107	1763	0.98
CTNND1	3.86	8	1.24	0.893	16288	0.989	0.107	1764	0.98
OGN	3.86	8	1.24	0.893	16287	0.989	0.107	1765	0.98
COMMD10	3.86	8	1.24	0.893	16286	0.989	0.107	1766	0.98
KRTAP16-1	3.86	8	1.24	0.893	16285	0.989	0.107	1767	0.98
RNASE4	3.86	8	1.24	0.893	16284	0.989	0.107	1768	0.98
IZUMO1	3.85	8	1.24	0.893	16283	0.989	0.107	1769	0.98
LGALS9	2.73	4	1.24	0.893	16282	0.989	0.107	1770	0.98
C3	3.85	8	1.24	0.893	16281	0.989	0.107	1771	0.98
SYTL2	3.85	8	1.24	0.892	16280	0.989	0.108	1772	0.98
PALM2	3.85	8	1.24	0.892	16279	0.989	0.108	1773	0.98
CLEC4E	3.85	8	1.24	0.892	16278	0.989	0.108	1774	0.98
HORMAD2	3.85	8	1.24	0.892	16277	0.989	0.108	1775	0.98
PIP5K1C	3.85	8	1.24	0.892	16276	0.989	0.108	1776	0.98
FAM49A	3.85	8	1.24	0.892	16275	0.989	0.108	1777	0.98
COL9A3	3.85	8	1.24	0.892	16274	0.989	0.108	1778	0.98
TOMM40L	3.85	8	1.24	0.892	16273	0.989	0.108	1779	0.98
RAD51	3.85	8	1.24	0.892	16272	0.989	0.108	1780	0.98
ERBB4	3.85	8	1.24	0.892	16271	0.989	0.108	1781	0.98
PLEC	3.84	8	1.24	0.892	16270	0.989	0.108	1782	0.98
ENTPD7	3.84	8	1.24	0.892	16269	0.989	0.108	1783	0.98
NEK1	3.84	8	1.24	0.892	16268	0.989	0.108	1784	0.98
PTPRO	3.84	8	1.24	0.892	16267	0.989	0.108	1785	0.98
FRMD4B	3.84	8	1.24	0.892	16266	0.989	0.108	1786	0.98
KCNH4	3.84	8	1.24	0.892	16265	0.989	0.108	1787	0.98
HBQ1	3.84	8	1.24	0.892	16264	0.989	0.108	1788	0.98
RARG	3.84	8	1.24	0.892	16263	0.989	0.108	1789	0.98
STX4	3.84	8	1.24	0.892	16262	0.989	0.108	1790	0.98
ATG4C	3.84	8	1.24	0.892	16261	0.989	0.108	1791	0.98
COLCA2	3.84	8	1.24	0.892	16260	0.989	0.108	1792	0.98
P2RX3	3.84	8	1.24	0.892	16259	0.989	0.108	1793	0.98
LRRN4	3.83	8	1.23	0.892	16258	0.989	0.108	1794	0.98
TAX1BP3	3.83	8	1.23	0.891	16257	0.989	0.109	1795	0.98
SCARA3	3.83	8	1.23	0.891	16256	0.989	0.109	1796	0.98
DEFB123	3.83	8	1.23	0.891	16255	0.989	0.109	1797	0.98
GREB1L	3.83	8	1.23	0.891	16254	0.989	0.109	1798	0.98
PRRG2	3.83	8	1.23	0.891	16253	0.989	0.109	1799	0.98
KDM5B	3.83	8	1.23	0.891	16252	0.989	0.109	1800	0.98
ZNF791	3.83	8	1.23	0.891	16251	0.989	0.109	1801	0.98
NMNAT3	3.83	8	1.23	0.891	16250	0.989	0.109	1802	0.98
ZFP92	3.83	8	1.23	0.891	16249	0.989	0.109	1803	0.98
TNFRSF10D	3.82	8	1.23	0.891	16248	0.989	0.109	1804	0.98
TTLL3	3.82	8	1.23	0.891	16247	0.989	0.109	1805	0.98
PLXDC1	3.82	8	1.23	0.891	16246	0.989	0.109	1806	0.98
EVX1	3.82	8	1.23	0.891	16245	0.989	0.109	1807	0.98
PIGV	3.82	8	1.23	0.891	16244	0.989	0.109	1808	0.98
CERCAM	3.82	8	1.23	0.891	16243	0.989	0.109	1809	0.98
PTPN13	3.82	8	1.23	0.891	16242	0.989	0.109	1810	0.98
TMEM56	3.82	8	1.23	0.891	16241	0.989	0.109	1811	0.98
DGUOK	3.82	8	1.23	0.891	16240	0.989	0.109	1812	0.98
BLCAP	3.82	8	1.23	0.891	16239	0.989	0.109	1813	0.98
LPCAT2	3.82	8	1.23	0.891	16238	0.989	0.109	1814	0.98
C11orf54	3.82	8	1.23	0.891	16237	0.989	0.109	1815	0.98
VSIG2	3.82	8	1.23	0.891	16236	0.989	0.109	1816	0.98
MYO3B	3.82	8	1.23	0.891	16235	0.989	0.109	1817	0.98
DNA2	3.81	8	1.23	0.89	16234	0.989	0.11	1818	0.98
ZNF442	2.69	4	1.23	0.89	16233	0.989	0.11	1819	0.98
TASP1	3.81	8	1.23	0.89	16232	0.989	0.11	1820	0.98
ACMSD	3.81	8	1.23	0.89	16231	0.989	0.11	1821	0.98
SUPT20H	3.81	8	1.23	0.89	16230	0.989	0.11	1822	0.98
ALDH4A1	3.81	8	1.23	0.89	16229	0.989	0.11	1823	0.98
GIMAP8	3.81	8	1.23	0.89	16228	0.989	0.11	1824	0.98
CYP20A1	3.81	8	1.23	0.89	16227	0.989	0.11	1825	0.98
DAK	3.8	8	1.23	0.89	16226	0.989	0.11	1826	0.98
TRIM45	3.8	8	1.23	0.89	16225	0.989	0.11	1827	0.98
HIST1H4F	3.8	8	1.23	0.89	16224	0.989	0.11	1828	0.98
FAM71C	3.8	8	1.23	0.89	16223	0.989	0.11	1829	0.98
GRAMD1B	3.79	8	1.22	0.889	16222	0.989	0.111	1830	0.98
ONECUT3	3.79	8	1.22	0.889	16221	0.989	0.111	1831	0.98
ANP32B	3.79	8	1.22	0.889	16220	0.989	0.111	1832	0.98
KIAA0513	3.79	8	1.22	0.889	16219	0.989	0.111	1833	0.98
C12orf56	3.78	8	1.22	0.889	16218	0.989	0.111	1834	0.98
SSBP1	3.78	8	1.22	0.889	16217	0.989	0.111	1835	0.98
TMOD2	3.78	8	1.22	0.889	16216	0.989	0.111	1836	0.98
GOLGB1	3.78	8	1.22	0.889	16215	0.989	0.111	1837	0.98
DCUN1D4	3.78	8	1.22	0.889	16214	0.989	0.111	1838	0.98
FHL1	3.78	8	1.22	0.889	16213	0.989	0.111	1839	0.98
PTBP1	3.77	8	1.22	0.888	16212	0.989	0.112	1840	0.98
STAT6	3.77	8	1.22	0.888	16211	0.989	0.112	1841	0.98
FIS1	3.76	8	1.22	0.888	16210	0.989	0.112	1842	0.98
RPL15	1.88	2	1.22	0.888	16209	0.989	0.112	1843	0.98
MTX2	3.76	8	1.22	0.888	16208	0.989	0.112	1844	0.98
TACR2	3.76	8	1.22	0.888	16207	0.989	0.112	1845	0.98
MYO5A	3.76	8	1.21	0.888	16206	0.989	0.112	1846	0.98
SLC2A4RG	3.76	8	1.21	0.888	16205	0.989	0.112	1847	0.98
FAM129A	3.76	8	1.21	0.888	16204	0.989	0.112	1848	0.98
SUN1	3.76	8	1.21	0.888	16203	0.989	0.112	1849	0.98
MICU2	3.76	8	1.21	0.888	16202	0.989	0.112	1850	0.98
MAZ	3.76	8	1.21	0.888	16201	0.989	0.112	1851	0.98
GPATCH2L	3.76	8	1.21	0.888	16200	0.989	0.112	1852	0.98
PLEKHA3	3.75	8	1.21	0.888	16199	0.989	0.112	1853	0.98
PPP2R5D	3.75	8	1.21	0.888	16198	0.989	0.112	1854	0.98
LHFPL3	3.75	8	1.21	0.888	16197	0.989	0.112	1855	0.98
MT1M	1.87	2	1.21	0.887	16196	0.989	0.113	1856	0.98
CD40	3.75	8	1.21	0.887	16195	0.989	0.113	1857	0.98
AKR1C3	3.75	8	1.21	0.887	16194	0.989	0.113	1858	0.98
ZNF564	3.74	8	1.21	0.887	16193	0.989	0.113	1859	0.98
WFDC2	3.74	8	1.21	0.887	16192	0.989	0.113	1860	0.98
EBNA1BP2	3.5	7	1.21	0.887	16191	0.989	0.113	1861	0.98
ZNF14	3.74	8	1.21	0.887	16190	0.989	0.113	1862	0.98
F2RL2	3.74	8	1.21	0.887	16189	0.989	0.113	1863	0.98
SIK1	3.74	8	1.21	0.887	16188	0.989	0.113	1864	0.98
C1orf63	3.74	8	1.21	0.887	16187	0.989	0.113	1865	0.98
HLA-G	3.74	8	1.21	0.887	16186	0.989	0.113	1866	0.98
KLHL28	3.74	8	1.21	0.887	16185	0.989	0.113	1867	0.98
RAB40B	3.74	8	1.21	0.887	16184	0.989	0.113	1868	0.98
OR51H1P	3.74	8	1.21	0.887	16183	0.989	0.113	1869	0.98
RALYL	3.74	8	1.21	0.887	16182	0.989	0.113	1870	0.98
KIAA1468	3.73	8	1.21	0.886	16181	0.989	0.114	1871	0.98
SPATA25	3.73	8	1.21	0.886	16180	0.989	0.114	1872	0.98
GSTM4	3.73	8	1.21	0.886	16179	0.989	0.114	1873	0.98
CXorf61	3.73	8	1.21	0.886	16178	0.989	0.114	1874	0.98
LGALS12	3.73	8	1.21	0.886	16177	0.989	0.114	1875	0.98
SOX11	3.73	8	1.21	0.886	16176	0.989	0.114	1876	0.98
MCHR2	3.73	8	1.21	0.886	16175	0.989	0.114	1877	0.98
KPNA2	3.72	8	1.21	0.886	16174	0.989	0.114	1878	0.98
TAS2R30	1.86	2	1.21	0.886	16173	0.989	0.114	1879	0.98
CDK3	3.72	8	1.21	0.886	16172	0.989	0.114	1880	0.98
STK25	3.72	8	1.2	0.886	16171	0.989	0.114	1881	0.98
RBMX	1.86	2	1.2	0.886	16170	0.989	0.114	1882	0.98
SLC1A4	3.72	8	1.2	0.886	16169	0.989	0.114	1883	0.98
FBXW2	3.72	8	1.2	0.886	16168	0.989	0.114	1884	0.98
OSGEPL1	3.72	8	1.2	0.886	16167	0.989	0.114	1885	0.98
TOM1	3.71	8	1.2	0.886	16166	0.989	0.114	1886	0.98
CCDC27	3.71	8	1.2	0.886	16165	0.989	0.114	1887	0.98
TGM5	3.22	6	1.2	0.886	16164	0.989	0.114	1888	0.98
ZNF384	3.71	8	1.2	0.885	16163	0.989	0.115	1889	0.98
SSR4	3.71	8	1.2	0.885	16162	0.989	0.115	1890	0.98
DMXL2	3.71	8	1.2	0.885	16161	0.989	0.115	1891	0.98
P2RY10	3.71	8	1.2	0.885	16160	0.989	0.115	1892	0.98
SYBU	3.71	8	1.2	0.885	16159	0.989	0.115	1893	0.98
VPS18	3.71	8	1.2	0.885	16158	0.989	0.115	1894	0.98
VEGFB	3.71	8	1.2	0.885	16157	0.989	0.115	1895	0.98
RBM43	3.71	8	1.2	0.885	16156	0.989	0.115	1896	0.98
CNPPD1	3.7	8	1.2	0.885	16155	0.989	0.115	1897	0.98
ZNF503	3.7	8	1.2	0.885	16154	0.989	0.115	1898	0.98
DCC	3.7	8	1.2	0.885	16153	0.989	0.115	1899	0.98
RPS25	3.7	8	1.2	0.885	16152	0.989	0.115	1900	0.98
ZNF711	3.7	8	1.2	0.885	16151	0.989	0.115	1901	0.98
KPTN	3.7	8	1.2	0.885	16150	0.989	0.115	1902	0.98
OLFML2A	3.7	8	1.2	0.885	16149	0.989	0.115	1903	0.98
EIF4H	3.7	8	1.2	0.885	16148	0.989	0.115	1904	0.98
SLC6A4	3.7	8	1.2	0.885	16147	0.989	0.115	1905	0.98
C5orf45	3.7	8	1.2	0.885	16146	0.989	0.115	1906	0.98
PCDHGB4	3.7	8	1.2	0.885	16145	0.989	0.115	1907	0.98
TAPT1	3.7	8	1.2	0.885	16144	0.989	0.115	1908	0.98
PHF7	3.7	8	1.2	0.885	16143	0.989	0.115	1909	0.98
CAMTA2	3.7	8	1.2	0.885	16142	0.989	0.115	1910	0.98
PSMA6	3.2	6	1.2	0.885	16141	0.989	0.115	1911	0.98
NFKBIL1	3.7	8	1.2	0.885	16140	0.989	0.115	1912	0.98
SGTB	3.69	8	1.2	0.885	16139	0.989	0.115	1913	0.98
CLDN17	3.69	8	1.2	0.885	16138	0.989	0.115	1914	0.98
RRAGB	3.69	8	1.2	0.884	16137	0.989	0.116	1915	0.98
FOXD3	3.2	6	1.2	0.884	16136	0.989	0.116	1916	0.98
ACTR8	3.69	8	1.2	0.884	16135	0.989	0.116	1917	0.98
LIMD2	3.69	8	1.2	0.884	16134	0.989	0.116	1918	0.98
EPM2A	3.68	8	1.2	0.884	16133	0.989	0.116	1919	0.98
ACSM1	3.68	8	1.2	0.884	16132	0.989	0.116	1920	0.98
PTPN22	3.68	8	1.19	0.884	16131	0.989	0.116	1921	0.98
DYNLL1	1.84	2	1.19	0.884	16130	0.989	0.116	1922	0.98
FCHSD1	3.68	8	1.19	0.884	16129	0.989	0.116	1923	0.98
BOD1	1.84	2	1.19	0.884	16128	0.989	0.116	1924	0.98
CCDC176	3.68	8	1.19	0.884	16127	0.989	0.116	1925	0.98
PHYHIP	3.68	8	1.19	0.884	16126	0.989	0.116	1926	0.98
ATXN7	3.67	8	1.19	0.884	16125	0.989	0.116	1927	0.98
APCS	3.67	8	1.19	0.883	16124	0.989	0.117	1928	0.98
ADAMTSL3	3.67	8	1.19	0.883	16123	0.989	0.117	1929	0.98
ORAOV1	3.67	8	1.19	0.883	16122	0.989	0.117	1930	0.98
TCN2	3.67	8	1.19	0.883	16121	0.989	0.117	1931	0.98
SPATA31A6	3.67	8	1.19	0.883	16120	0.989	0.117	1932	0.98
SGIP1	3.67	8	1.19	0.883	16119	0.989	0.117	1933	0.98
RABGAP1L	3.67	8	1.19	0.883	16118	0.989	0.117	1934	0.98
C10orf67	3.66	8	1.19	0.883	16117	0.989	0.117	1935	0.98
SLC5A5	3.66	8	1.19	0.883	16116	0.989	0.117	1936	0.98
ANKRD7	3.66	8	1.19	0.883	16115	0.989	0.117	1937	0.98
GABRA2	3.66	8	1.19	0.883	16114	0.989	0.117	1938	0.98
KIAA1549L	3.66	8	1.19	0.883	16113	0.989	0.117	1939	0.98
PCDHA6	3.66	8	1.19	0.883	16112	0.989	0.117	1940	0.98
ZNF609	3.66	8	1.19	0.883	16111	0.989	0.117	1941	0.98
TWF1	3.66	8	1.19	0.883	16110	0.989	0.117	1942	0.98
UCHL5	3.66	8	1.19	0.883	16109	0.989	0.117	1943	0.98
PLEKHM1	3.66	8	1.19	0.883	16108	0.989	0.117	1944	0.98
PDE1A	3.66	8	1.19	0.883	16107	0.989	0.117	1945	0.98
TMSB10	3.17	6	1.19	0.883	16106	0.989	0.117	1946	0.98
PCDHGB7	3.42	7	1.19	0.883	16105	0.989	0.117	1947	0.98
ZSCAN5C	3.65	8	1.19	0.883	16104	0.989	0.117	1948	0.98
HIST1H3G	1.83	2	1.19	0.882	16103	0.989	0.118	1949	0.98
HKDC1	3.65	8	1.19	0.882	16102	0.989	0.118	1950	0.98
TBATA	3.65	8	1.19	0.882	16101	0.989	0.118	1951	0.98
OR10D3	3.65	8	1.19	0.882	16100	0.989	0.118	1952	0.98
EEA1	3.65	8	1.19	0.882	16099	0.989	0.118	1953	0.98
BBS5	3.65	8	1.19	0.882	16098	0.989	0.118	1954	0.98
RAG2	3.65	8	1.19	0.882	16097	0.989	0.118	1955	0.98
SLC16A7	3.65	8	1.19	0.882	16096	0.989	0.118	1956	0.98
TMEM213	3.64	8	1.18	0.882	16095	0.989	0.118	1957	0.98
SUGP1	3.41	7	1.18	0.882	16094	0.989	0.118	1958	0.98
FAM227A	3.15	6	1.18	0.882	16093	0.989	0.118	1959	0.98
C2orf83	3.64	8	1.18	0.882	16092	0.989	0.118	1960	0.98
AKAP14	3.64	8	1.18	0.882	16091	0.989	0.118	1961	0.98
FUT10	3.64	8	1.18	0.882	16090	0.989	0.118	1962	0.98
FTMT	3.64	8	1.18	0.882	16089	0.989	0.118	1963	0.98
MRPL1	3.63	8	1.18	0.881	16088	0.989	0.119	1964	0.98
SCCPDH	3.15	6	1.18	0.881	16087	0.989	0.119	1965	0.98
SS18L1	3.63	8	1.18	0.881	16086	0.989	0.119	1966	0.98
DLEC1	3.63	8	1.18	0.881	16085	0.989	0.119	1967	0.98
SFRP1	3.63	8	1.18	0.881	16084	0.989	0.119	1968	0.98
XIRP2	3.63	8	1.18	0.881	16083	0.989	0.119	1969	0.98
NME4	3.63	8	1.18	0.881	16082	0.989	0.119	1970	0.98
OR52I1	2.57	4	1.18	0.881	16081	0.989	0.119	1971	0.98
NPM3	3.63	8	1.18	0.881	16080	0.989	0.119	1972	0.98
OR51A4	1.81	2	1.18	0.881	16079	0.989	0.119	1973	0.98
MLLT11	3.62	8	1.18	0.881	16078	0.989	0.119	1974	0.98
FRMD5	3.62	8	1.18	0.881	16077	0.989	0.119	1975	0.98
DR1	3.62	8	1.18	0.881	16076	0.989	0.119	1976	0.98
OR2J3	3.62	8	1.18	0.881	16075	0.989	0.119	1977	0.98
ETV5	3.62	8	1.18	0.881	16074	0.989	0.119	1978	0.98
NOV	3.62	8	1.18	0.881	16073	0.989	0.119	1979	0.98
TRIM29	3.61	8	1.18	0.88	16072	0.989	0.12	1980	0.98
SLC13A4	3.61	8	1.18	0.88	16071	0.989	0.12	1981	0.98
ACRBP	3.61	8	1.18	0.88	16070	0.989	0.12	1982	0.98
NR1H2	3.61	8	1.18	0.88	16069	0.989	0.12	1983	0.98
UQCC1	3.61	8	1.18	0.88	16068	0.989	0.12	1984	0.98
DAO	3.61	8	1.18	0.88	16067	0.989	0.12	1985	0.98
SH2D1B	3.61	8	1.18	0.88	16066	0.989	0.12	1986	0.98
RHOB	3.61	8	1.18	0.88	16065	0.989	0.12	1987	0.98
GRIA4	3.61	8	1.18	0.88	16064	0.989	0.12	1988	0.98
PRAMEF8	3.61	8	1.17	0.88	16063	0.989	0.12	1989	0.98
MEGF6	3.6	8	1.17	0.88	16062	0.989	0.12	1990	0.98
C18orf8	3.6	8	1.17	0.88	16061	0.989	0.12	1991	0.98
TRIM15	3.6	8	1.17	0.88	16060	0.989	0.12	1992	0.98
HLA-DQA2	3.6	8	1.17	0.88	16059	0.989	0.12	1993	0.98
DUPD1	3.6	8	1.17	0.88	16058	0.989	0.12	1994	0.98
UBL4A	3.6	8	1.17	0.88	16057	0.989	0.12	1995	0.98
SLC35F4	3.6	8	1.17	0.88	16056	0.989	0.12	1996	0.98
CAV1	3.6	8	1.17	0.879	16055	0.989	0.121	1997	0.98
EXOC3L1	3.6	8	1.17	0.879	16054	0.989	0.121	1998	0.98
C14orf37	3.6	8	1.17	0.879	16053	0.989	0.121	1999	0.98
[truncated: 16,052 more rows]

## Sheet: sr4835_t7
GENE	sumZ	numObs	normZ	pval_synth	rank_synth	fdr_synth	pval_supp	rank_supp	fdr_supp
SSU72	9.98	4	4.32	1	18051	1	7.71e-06	1	0.0786
DNAJC9	9.92	4	4.3	1	18050	1	8.71e-06	2	0.0786
PSME4	8.68	4	3.75	1	18049	1	9.02e-05	3	0.384
NOP2	8.63	4	3.72	1	18048	1	9.91e-05	4	0.384
RBX1	8.55	4	3.69	1	18047	1	0.000113	5	0.384
DDB1	8.44	4	3.64	1	18046	1	0.000137	6	0.384
EXOSC7	8.39	4	3.62	1	18045	1	0.000149	7	0.384
EIF3E	8.28	4	3.57	1	18044	1	0.00018	8	0.387
BPIFB6	8.24	4	3.55	1	18043	1	0.000193	9	0.387
DNASE1L3	7.93	4	3.41	1	18042	1	0.000321	10	0.579
SRP19	7.84	4	3.37	1	18041	1	0.000372	11	0.611
SCD	7.62	4	3.28	0.999	18040	1	0.000524	12	0.753
MCM6	7.6	4	3.27	0.999	18039	1	0.000542	13	0.753
CPSF3L	7.45	4	3.2	0.999	18038	1	0.000682	14	0.862
RBBP8	7.3	4	3.14	0.999	18037	1	0.000858	15	0.862
KIF2C	7.29	4	3.13	0.999	18036	1	0.000879	16	0.862
HNRNPR	7.25	4	3.11	0.999	18035	1	0.000928	17	0.862
SUV420H1	7.25	4	3.11	0.999	18034	1	0.000932	18	0.862
WDR43	7.24	4	3.11	0.999	18033	1	0.000935	19	0.862
MAPRE1	7.21	4	3.09	0.999	18032	1	0.000986	20	0.862
POLR2C	7.2	4	3.09	0.999	18031	1	0.001	21	0.862
DHX37	7.08	4	3.04	0.999	18030	1	0.00119	22	0.979
TEX10	7.03	4	3.02	0.999	18029	1	0.00128	23	0.98
HAPLN3	6.98	4	2.99	0.999	18028	1	0.00138	24	0.98
SOX10	6.93	4	2.97	0.999	18027	1	0.00148	25	0.98
RASSF9	6.86	4	2.94	0.998	18026	1	0.00165	26	0.98
STRAP	6.83	4	2.93	0.998	18025	1	0.0017	27	0.98
ZNF345	6.81	4	2.92	0.998	18024	1	0.00176	28	0.98
UQCC1	6.78	4	2.9	0.998	18023	1	0.00185	29	0.98
PNLIPRP1	6.75	4	2.89	0.998	18022	1	0.00192	30	0.98
SRSF6	6.74	4	2.89	0.998	18021	1	0.00194	31	0.98
SF1	6.74	4	2.88	0.998	18020	1	0.00196	32	0.98
GDF5OS	6.68	4	2.86	0.998	18019	1	0.00211	33	0.98
ARHGEF7	6.59	4	2.82	0.998	18018	0.999	0.00241	34	0.98
C12orf65	6.58	4	2.81	0.998	18017	0.999	0.00244	35	0.98
RPE65	6.56	4	2.81	0.997	18016	0.999	0.0025	36	0.98
RPL9	3.28	1	2.81	0.997	18015	0.999	0.00251	37	0.98
FTSJ3	6.46	4	2.76	0.997	18014	0.999	0.00288	38	0.98
DDX6	6.42	4	2.75	0.997	18013	0.999	0.00302	39	0.98
ACSM3	6.4	4	2.73	0.997	18012	0.999	0.00312	40	0.98
RPL7A	6.37	4	2.73	0.997	18011	0.999	0.00321	41	0.98
MRPL48	6.34	4	2.71	0.997	18010	0.999	0.00338	42	0.98
TDG	6.33	4	2.71	0.997	18009	0.999	0.0034	43	0.98
LAMTOR3	6.32	4	2.7	0.997	18008	0.999	0.00345	44	0.98
ACAA2	6.25	4	2.67	0.996	18007	0.999	0.00377	45	0.98
HMGCR	6.24	4	2.67	0.996	18006	0.999	0.00383	46	0.98
RPL26L1	6.23	4	2.66	0.996	18005	0.999	0.00388	47	0.98
SPATA22	6.22	4	2.66	0.996	18004	0.999	0.00393	48	0.98
BRAF	6.2	4	2.65	0.996	18003	0.999	0.00405	49	0.98
CCDC86	6.18	4	2.64	0.996	18002	0.999	0.00415	50	0.98
GNB2L1	6.16	4	2.63	0.996	18001	0.998	0.00428	51	0.98
PGLYRP3	6.13	4	2.62	0.996	18000	0.998	0.00443	52	0.98
HSPA8	6.12	4	2.61	0.996	17999	0.998	0.0045	53	0.98
TAS1R2	6.12	4	2.61	0.995	17998	0.998	0.00451	54	0.98
TWF1	6.11	4	2.61	0.995	17997	0.998	0.00456	55	0.98
PBRM1	6.1	4	2.6	0.995	17996	0.998	0.00463	56	0.98
HELZ	6.09	4	2.6	0.995	17995	0.998	0.0047	57	0.98
DDX10	6.06	4	2.59	0.995	17994	0.998	0.00484	58	0.98
OR2B11	6.04	4	2.58	0.995	17993	0.998	0.00499	59	0.98
OGFR	6.03	4	2.57	0.995	17992	0.998	0.00505	60	0.98
SYTL4	6.03	4	2.57	0.995	17991	0.998	0.00508	61	0.98
SMAD4	6.01	4	2.56	0.995	17990	0.998	0.00518	62	0.98
ABCC5	5.98	4	2.55	0.995	17989	0.998	0.00539	63	0.98
CLCN3	5.97	4	2.55	0.995	17988	0.998	0.00543	64	0.98
SYCP1	5.95	4	2.54	0.994	17987	0.998	0.00556	65	0.98
C22orf42	5.93	4	2.53	0.994	17986	0.998	0.00576	66	0.98
PAK7	5.92	4	2.52	0.994	17985	0.998	0.00584	67	0.98
OR6B1	5.91	4	2.52	0.994	17984	0.998	0.00588	68	0.98
RPS2	5.91	4	2.52	0.994	17983	0.998	0.00589	69	0.98
AKAP12	5.9	4	2.51	0.994	17982	0.998	0.00598	70	0.98
XIRP2	5.89	4	2.51	0.994	17981	0.998	0.00604	71	0.98
GPSM2	5.88	4	2.51	0.994	17980	0.998	0.00612	72	0.98
MRPS35	5.87	4	2.5	0.994	17979	0.998	0.00615	73	0.98
PRSS16	5.87	4	2.5	0.994	17978	0.998	0.00616	74	0.98
C3orf65	5.87	4	2.5	0.994	17977	0.998	0.0062	75	0.98
CHGB	5.85	4	2.49	0.994	17976	0.998	0.00632	76	0.98
FBXW7	5.84	4	2.49	0.994	17975	0.998	0.00641	77	0.98
ASB4	5.83	4	2.48	0.993	17974	0.998	0.0065	78	0.98
NDOR1	5.82	4	2.48	0.993	17973	0.998	0.00658	79	0.98
C1orf94	5.8	4	2.47	0.993	17972	0.998	0.00672	80	0.98
PRPF19	5.8	4	2.47	0.993	17971	0.998	0.00677	81	0.98
SLC36A1	5.79	4	2.47	0.993	17970	0.998	0.0068	82	0.98
NUDC	5.78	4	2.46	0.993	17969	0.998	0.00692	83	0.98
OR5D14	5.77	4	2.46	0.993	17968	0.998	0.007	84	0.98
IMMP2L	5.77	4	2.46	0.993	17967	0.998	0.00703	85	0.98
LTV1	5.76	4	2.45	0.993	17966	0.998	0.00705	86	0.98
CENPBD1	5.76	4	2.45	0.993	17965	0.998	0.00707	87	0.98
KIF18B	5.75	4	2.45	0.993	17964	0.998	0.00713	88	0.98
MDM4	5.75	4	2.45	0.993	17963	0.998	0.00714	89	0.98
MMP9	5.75	4	2.45	0.993	17962	0.998	0.00716	90	0.98
C1orf162	5.75	4	2.45	0.993	17961	0.998	0.00719	91	0.98
IFRD1	5.75	4	2.45	0.993	17960	0.998	0.00721	92	0.98
KDM1A	5.74	4	2.45	0.993	17959	0.998	0.00723	93	0.98
GAMT	5.74	4	2.44	0.993	17958	0.998	0.00727	94	0.98
BTLA	5.73	4	2.44	0.993	17957	0.998	0.00734	95	0.98
SPINK8	5.73	4	2.44	0.993	17956	0.998	0.00734	96	0.98
SH3YL1	5.72	4	2.44	0.993	17955	0.998	0.00741	97	0.98
FRMD7	5.72	4	2.44	0.993	17954	0.998	0.00742	98	0.98
NCL	5.69	4	2.42	0.992	17953	0.998	0.0077	99	0.98
RIOK1	5.67	4	2.41	0.992	17952	0.998	0.00794	100	0.98
DBN1	5.66	4	2.41	0.992	17951	0.998	0.00796	101	0.98
VRK1	5.66	4	2.41	0.992	17950	0.998	0.008	102	0.98
PHB2	5.66	4	2.41	0.992	17949	0.998	0.00801	103	0.98
WDR82	5.66	4	2.41	0.992	17948	0.998	0.00802	104	0.98
TOP2A	5.65	4	2.4	0.992	17947	0.998	0.00815	105	0.98
KRT8	2.82	1	2.4	0.992	17946	0.998	0.00816	106	0.98
DTL	5.64	4	2.4	0.992	17945	0.998	0.00816	107	0.98
SEC62	5.64	4	2.4	0.992	17944	0.998	0.0082	108	0.98
KLLN	5.64	4	2.4	0.992	17943	0.998	0.00821	109	0.98
MECP2	5.6	4	2.38	0.991	17942	0.997	0.00864	110	0.98
GFM2	5.6	4	2.38	0.991	17941	0.997	0.00865	111	0.98
PES1	5.59	4	2.38	0.991	17940	0.997	0.00875	112	0.98
ZNF786	5.58	4	2.37	0.991	17939	0.997	0.00879	113	0.98
ZNHIT3	5.57	4	2.37	0.991	17938	0.997	0.0089	114	0.98
ZNF7	5.56	4	2.37	0.991	17937	0.997	0.00898	115	0.98
PLD1	5.56	4	2.37	0.991	17936	0.997	0.00901	116	0.98
SRPRB	5.56	4	2.36	0.991	17935	0.997	0.00908	117	0.98
AKT3	5.56	4	2.36	0.991	17934	0.997	0.00908	118	0.98
GMPS	5.55	4	2.36	0.991	17933	0.997	0.00913	119	0.98
PWP2	5.55	4	2.36	0.991	17932	0.997	0.00915	120	0.98
CCT8	5.55	4	2.36	0.991	17931	0.997	0.00919	121	0.98
DNA2	5.54	4	2.36	0.991	17930	0.997	0.00922	122	0.98
ZNF343	5.54	4	2.35	0.991	17929	0.997	0.0093	123	0.98
KLRB1	5.53	4	2.35	0.991	17928	0.997	0.00934	124	0.98
NVL	5.53	4	2.35	0.991	17927	0.997	0.00936	125	0.98
CERCAM	5.53	4	2.35	0.991	17926	0.997	0.00937	126	0.98
MS4A4E	5.52	4	2.35	0.991	17925	0.997	0.00943	127	0.98
CASP12	5.51	4	2.34	0.99	17924	0.997	0.00955	128	0.98
DIMT1	5.51	4	2.34	0.99	17923	0.997	0.00956	129	0.98
TNPO3	5.51	4	2.34	0.99	17922	0.997	0.00961	130	0.98
IFNL1	5.5	4	2.34	0.99	17921	0.997	0.00968	131	0.98
TRAIP	5.5	4	2.34	0.99	17920	0.997	0.00972	132	0.98
CCDC17	5.49	4	2.33	0.99	17919	0.997	0.00986	133	0.98
LPP	5.49	4	2.33	0.99	17918	0.997	0.00986	134	0.98
NUPL1	5.47	4	2.33	0.99	17917	0.997	0.00999	135	0.98
STMN1	5.47	4	2.33	0.99	17916	0.997	0.01	136	0.98
DNMT3B	5.47	4	2.32	0.99	17915	0.997	0.0101	137	0.98
PACSIN2	5.47	4	2.32	0.99	17914	0.997	0.0101	138	0.98
PLP2	5.45	4	2.32	0.99	17913	0.997	0.0103	139	0.98
SPATA5L1	5.44	4	2.31	0.99	17912	0.997	0.0104	140	0.98
HAVCR2	5.44	4	2.31	0.99	17911	0.997	0.0104	141	0.98
COMMD2	5.44	4	2.31	0.99	17910	0.997	0.0105	142	0.98
PSMB5	5.43	4	2.31	0.989	17909	0.997	0.0105	143	0.98
GINS1	5.41	4	2.3	0.989	17908	0.997	0.0107	144	0.98
TFDP1	5.4	4	2.29	0.989	17907	0.997	0.0109	145	0.98
CCDC91	5.39	4	2.29	0.989	17906	0.997	0.011	146	0.98
NAE1	5.38	4	2.28	0.989	17905	0.997	0.0112	147	0.98
RUSC2	5.38	4	2.28	0.989	17904	0.997	0.0112	148	0.98
TECTB	5.37	4	2.28	0.989	17903	0.997	0.0113	149	0.98
TAS2R50	5.37	4	2.28	0.989	17902	0.997	0.0113	150	0.98
RNF150	5.37	4	2.28	0.989	17901	0.997	0.0113	151	0.98
KIF23	5.36	4	2.28	0.989	17900	0.997	0.0114	152	0.98
OR2M3	3.79	2	2.27	0.989	17899	0.997	0.0115	153	0.98
VPS35	5.35	4	2.27	0.988	17898	0.997	0.0115	154	0.98
LRRC8D	5.35	4	2.27	0.988	17897	0.997	0.0116	155	0.98
RPS6KA1	5.35	4	2.27	0.988	17896	0.997	0.0116	156	0.98
EIF3K	5.33	4	2.26	0.988	17895	0.997	0.0118	157	0.98
OR5M3	5.33	4	2.26	0.988	17894	0.997	0.0118	158	0.98
NFYC	5.33	4	2.26	0.988	17893	0.997	0.0119	159	0.98
IGF1R	5.32	4	2.26	0.988	17892	0.997	0.0119	160	0.98
GSDMC	5.31	4	2.26	0.988	17891	0.997	0.012	161	0.98
PNRC2	5.31	4	2.26	0.988	17890	0.997	0.012	162	0.98
SCRG1	5.31	4	2.25	0.988	17889	0.997	0.0121	163	0.98
HMGB2	5.31	4	2.25	0.988	17888	0.997	0.0121	164	0.98
BPIFA2	5.3	4	2.25	0.988	17887	0.997	0.0122	165	0.98
CCDC104	5.28	4	2.24	0.987	17886	0.997	0.0126	166	0.98
FRMD5	5.27	4	2.24	0.987	17885	0.997	0.0126	167	0.98
PCBD1	5.27	4	2.24	0.987	17884	0.997	0.0127	168	0.98
GTPBP10	5.27	4	2.24	0.987	17883	0.997	0.0127	169	0.98
LRRC28	5.27	4	2.23	0.987	17882	0.997	0.0127	170	0.98
RPS18	3.72	2	2.23	0.987	17881	0.997	0.0128	171	0.98
CLSTN1	5.26	4	2.23	0.987	17880	0.997	0.0128	172	0.98
ZKSCAN1	5.25	4	2.23	0.987	17879	0.996	0.013	173	0.98
FAM177A1	5.24	4	2.22	0.987	17878	0.996	0.013	174	0.98
AGXT	5.24	4	2.22	0.987	17877	0.996	0.0131	175	0.98
CAMSAP2	5.23	4	2.22	0.987	17876	0.996	0.0132	176	0.98
SCML2	5.23	4	2.22	0.987	17875	0.996	0.0132	177	0.98
SETD2	5.23	4	2.22	0.987	17874	0.996	0.0132	178	0.98
OR2T1	5.23	4	2.22	0.987	17873	0.996	0.0133	179	0.98
SLC1A5	5.23	4	2.22	0.987	17872	0.996	0.0133	180	0.98
NADSYN1	5.23	4	2.22	0.987	17871	0.996	0.0133	181	0.98
DPCD	5.23	4	2.22	0.987	17870	0.996	0.0133	182	0.98
OSER1	5.22	4	2.22	0.987	17869	0.996	0.0134	183	0.98
PCDHB11	5.22	4	2.21	0.987	17868	0.996	0.0134	184	0.98
ADAM33	5.21	4	2.21	0.986	17867	0.996	0.0136	185	0.98
URB1	5.21	4	2.21	0.986	17866	0.996	0.0136	186	0.98
ZNF501	3.68	2	2.21	0.986	17865	0.996	0.0136	187	0.98
RILPL1	5.2	4	2.21	0.986	17864	0.996	0.0137	188	0.98
UQCRC1	5.19	4	2.2	0.986	17863	0.996	0.0138	189	0.98
ABT1	5.19	4	2.2	0.986	17862	0.996	0.0139	190	0.98
PWP1	5.19	4	2.2	0.986	17861	0.996	0.014	191	0.98
DDA1	5.18	4	2.2	0.986	17860	0.996	0.014	192	0.98
PORCN	5.18	4	2.2	0.986	17859	0.996	0.0141	193	0.98
CCSER2	5.17	4	2.19	0.986	17858	0.996	0.0142	194	0.98
BCKDHB	5.16	4	2.19	0.986	17857	0.996	0.0144	195	0.98
PLAC8	5.15	4	2.18	0.986	17856	0.996	0.0145	196	0.98
UBE2Q2	5.15	4	2.18	0.986	17855	0.996	0.0145	197	0.98
CDKN2AIPNL	5.15	4	2.18	0.985	17854	0.996	0.0145	198	0.98
GPR141	5.15	4	2.18	0.985	17853	0.996	0.0145	199	0.98
HERC5	5.15	4	2.18	0.985	17852	0.996	0.0146	200	0.98
HIST1H2BB	2.57	1	2.18	0.985	17851	0.996	0.0146	201	0.98
MUTYH	5.15	4	2.18	0.985	17850	0.996	0.0146	202	0.98
BMP15	5.14	4	2.18	0.985	17849	0.996	0.0146	203	0.98
GPR101	5.14	4	2.18	0.985	17848	0.996	0.0148	204	0.98
TGM4	5.13	4	2.18	0.985	17847	0.996	0.0148	205	0.98
LACC1	5.13	4	2.17	0.985	17846	0.996	0.0149	206	0.98
NAT6	5.12	4	2.17	0.985	17845	0.996	0.0151	207	0.98
ERI2	5.11	4	2.16	0.985	17844	0.996	0.0152	208	0.98
MED8	5.1	4	2.16	0.985	17843	0.996	0.0153	209	0.98
IQCB1	5.09	4	2.16	0.985	17842	0.996	0.0155	210	0.98
RAB3B	5.09	4	2.15	0.984	17841	0.996	0.0156	211	0.98
MYOZ2	5.08	4	2.15	0.984	17840	0.996	0.0156	212	0.98
CDKN1A	5.08	4	2.15	0.984	17839	0.996	0.0157	213	0.98
OR4N4	5.08	4	2.15	0.984	17838	0.996	0.0157	214	0.98
CDKL5	5.08	4	2.15	0.984	17837	0.996	0.0157	215	0.98
C20orf173	5.08	4	2.15	0.984	17836	0.996	0.0158	216	0.98
FAM227B	5.07	4	2.15	0.984	17835	0.996	0.0158	217	0.98
APBB1IP	5.07	4	2.15	0.984	17834	0.996	0.0159	218	0.98
PENK	5.07	4	2.15	0.984	17833	0.996	0.016	219	0.98
TRAPPC3	5.06	4	2.14	0.984	17832	0.996	0.016	220	0.98
PHF20	5.06	4	2.14	0.984	17831	0.996	0.0161	221	0.98
DOCK7	5.06	4	2.14	0.984	17830	0.996	0.0161	222	0.98
LRRIQ1	5.06	4	2.14	0.984	17829	0.996	0.0161	223	0.98
GLMN	5.05	4	2.14	0.984	17828	0.996	0.0162	224	0.98
EPB41L5	5.04	4	2.14	0.984	17827	0.996	0.0163	225	0.98
WDR3	5.04	4	2.14	0.984	17826	0.996	0.0164	226	0.98
FAM115C	5.04	4	2.13	0.984	17825	0.996	0.0164	227	0.98
CHST10	5.04	4	2.13	0.983	17824	0.996	0.0165	228	0.98
ECHDC3	5.03	4	2.13	0.983	17823	0.996	0.0166	229	0.98
SCAP	5.02	4	2.13	0.983	17822	0.996	0.0167	230	0.98
OR2AP1	5.02	4	2.13	0.983	17821	0.996	0.0168	231	0.98
THAP1	5.02	4	2.13	0.983	17820	0.996	0.0168	232	0.98
TFF2	5.02	4	2.12	0.983	17819	0.996	0.0169	233	0.98
GREB1L	5.01	4	2.12	0.983	17818	0.996	0.0169	234	0.98
WDR74	5.01	4	2.12	0.983	17817	0.996	0.017	235	0.98
LYRM4	5.01	4	2.12	0.983	17816	0.996	0.017	236	0.98
GPR64	5.01	4	2.12	0.983	17815	0.996	0.017	237	0.98
ZFPM1	5.01	4	2.12	0.983	17814	0.996	0.0171	238	0.98
OR51G2	5	4	2.12	0.983	17813	0.996	0.0171	239	0.98
MAGEB5	5	4	2.12	0.983	17812	0.996	0.0172	240	0.98
POT1	4.99	4	2.11	0.983	17811	0.996	0.0173	241	0.98
PSORS1C1	4.99	4	2.11	0.983	17810	0.996	0.0173	242	0.98
EFCAB3	4.99	4	2.11	0.983	17809	0.996	0.0173	243	0.98
LYRM2	4.99	4	2.11	0.983	17808	0.996	0.0174	244	0.98
APOA1	4.98	4	2.11	0.983	17807	0.996	0.0175	245	0.98
MYH7B	4.96	4	2.1	0.982	17806	0.996	0.0179	246	0.98
RNF11	4.96	4	2.1	0.982	17805	0.996	0.0179	247	0.98
C2CD5	4.96	4	2.1	0.982	17804	0.996	0.018	248	0.98
ZBTB45	4.95	4	2.09	0.982	17803	0.996	0.0181	249	0.98
CLDN20	4.95	4	2.09	0.982	17802	0.996	0.0181	250	0.98
PAXBP1	4.95	4	2.09	0.982	17801	0.996	0.0181	251	0.98
GFM1	4.95	4	2.09	0.982	17800	0.996	0.0182	252	0.98
ABLIM1	4.95	4	2.09	0.982	17799	0.996	0.0182	253	0.98
SBDS	4.95	4	2.09	0.982	17798	0.996	0.0182	254	0.98
FAM217B	4.94	4	2.09	0.982	17797	0.996	0.0182	255	0.98
HCK	4.94	4	2.09	0.982	17796	0.996	0.0183	256	0.98
ACAN	4.93	4	2.09	0.982	17795	0.996	0.0185	257	0.98
NLE1	4.93	4	2.09	0.981	17794	0.996	0.0185	258	0.98
SERPINI2	4.93	4	2.08	0.981	17793	0.996	0.0185	259	0.98
DUSP8	4.92	4	2.08	0.981	17792	0.996	0.0187	260	0.98
PLCZ1	4.92	4	2.08	0.981	17791	0.996	0.0187	261	0.98
CARD11	4.92	4	2.08	0.981	17790	0.996	0.0187	262	0.98
ATG10	4.92	4	2.08	0.981	17789	0.996	0.0187	263	0.98
SMIM21	4.92	4	2.08	0.981	17788	0.996	0.0187	264	0.98
CEP72	4.91	4	2.08	0.981	17787	0.996	0.019	265	0.98
SYNPO2	4.91	4	2.07	0.981	17786	0.996	0.019	266	0.98
CDC14A	4.9	4	2.07	0.981	17785	0.996	0.0191	267	0.98
SNRPB	4.9	4	2.07	0.981	17784	0.996	0.0191	268	0.98
CALML6	4.9	4	2.07	0.981	17783	0.996	0.0191	269	0.98
NXPE4	4.9	4	2.07	0.981	17782	0.996	0.0192	270	0.98
HERC4	4.89	4	2.07	0.981	17781	0.996	0.0193	271	0.98
PUS3	4.89	4	2.07	0.981	17780	0.996	0.0193	272	0.98
POLG2	4.89	4	2.07	0.981	17779	0.996	0.0194	273	0.98
FANCD2OS	4.89	4	2.07	0.981	17778	0.996	0.0194	274	0.98
RBBP8NL	4.88	4	2.06	0.981	17777	0.996	0.0195	275	0.98
CLEC6A	4.88	4	2.06	0.98	17776	0.996	0.0195	276	0.98
CNBD2	4.88	4	2.06	0.98	17775	0.996	0.0195	277	0.98
SLC45A4	4.88	4	2.06	0.98	17774	0.996	0.0196	278	0.98
TNNT3	4.88	4	2.06	0.98	17773	0.996	0.0196	279	0.98
ROPN1L	4.88	4	2.06	0.98	17772	0.996	0.0196	280	0.98
POP5	4.87	4	2.06	0.98	17771	0.996	0.0197	281	0.98
SLC9C1	4.87	4	2.06	0.98	17770	0.996	0.0197	282	0.98
RBM28	4.87	4	2.06	0.98	17769	0.996	0.0197	283	0.98
KCTD7	4.87	4	2.06	0.98	17768	0.996	0.0199	284	0.98
CDYL	4.86	4	2.06	0.98	17767	0.996	0.0199	285	0.98
UQCRH	4.86	4	2.06	0.98	17766	0.996	0.0199	286	0.98
CRLS1	4.86	4	2.06	0.98	17765	0.996	0.0199	287	0.98
STAC	4.86	4	2.06	0.98	17764	0.996	0.0199	288	0.98
GTF2H4	4.86	4	2.05	0.98	17763	0.996	0.0199	289	0.98
KIAA0196	4.86	4	2.05	0.98	17762	0.996	0.0199	290	0.98
ADAR	4.86	4	2.05	0.98	17761	0.996	0.02	291	0.98
TMSB10	4.2	3	2.05	0.98	17760	0.996	0.0201	292	0.98
GLP2R	4.85	4	2.05	0.98	17759	0.996	0.0201	293	0.98
NINL	4.85	4	2.05	0.98	17758	0.996	0.0201	294	0.98
CCDC109B	4.85	4	2.05	0.98	17757	0.996	0.0202	295	0.98
FCF1	3.43	2	2.05	0.98	17756	0.996	0.0202	296	0.98
ATP5C1	4.84	4	2.05	0.98	17755	0.996	0.0203	297	0.98
MAPK6	4.84	4	2.05	0.98	17754	0.996	0.0203	298	0.98
SNRPC	4.84	4	2.04	0.98	17753	0.996	0.0205	299	0.98
RIN2	4.84	4	2.04	0.98	17752	0.996	0.0205	300	0.98
NPY2R	4.83	4	2.04	0.979	17751	0.996	0.0205	301	0.98
CDT1	4.83	4	2.04	0.979	17750	0.996	0.0206	302	0.98
KHDRBS3	4.83	4	2.04	0.979	17749	0.996	0.0206	303	0.98
PIGF	4.83	4	2.04	0.979	17748	0.996	0.0206	304	0.98
C4orf17	4.83	4	2.04	0.979	17747	0.996	0.0206	305	0.98
ZNF860	3.41	2	2.04	0.979	17746	0.996	0.0207	306	0.98
ZMYND8	4.82	4	2.04	0.979	17745	0.996	0.0208	307	0.98
RAET1L	2.41	1	2.04	0.979	17744	0.996	0.0208	308	0.98
DIDO1	4.81	4	2.03	0.979	17743	0.996	0.021	309	0.98
PDCL	4.81	4	2.03	0.979	17742	0.996	0.021	310	0.98
GPR34	4.81	4	2.03	0.979	17741	0.996	0.021	311	0.98
SNTA1	4.81	4	2.03	0.979	17740	0.996	0.0211	312	0.98
CCDC37	4.81	4	2.03	0.979	17739	0.996	0.0211	313	0.98
ASB5	4.8	4	2.03	0.979	17738	0.996	0.0213	314	0.98
TIMM23	4.8	4	2.03	0.979	17737	0.996	0.0213	315	0.98
RFC3	4.8	4	2.03	0.979	17736	0.996	0.0214	316	0.98
SIX2	4.79	4	2.02	0.978	17735	0.996	0.0215	317	0.98
DYNLRB2	4.79	4	2.02	0.978	17734	0.996	0.0216	318	0.98
DDX27	4.79	4	2.02	0.978	17733	0.996	0.0216	319	0.98
RAB22A	4.79	4	2.02	0.978	17732	0.996	0.0216	320	0.98
C3orf38	4.79	4	2.02	0.978	17731	0.996	0.0216	321	0.98
TP53BP1	4.78	4	2.02	0.978	17730	0.996	0.0217	322	0.98
EXOSC2	4.78	4	2.02	0.978	17729	0.996	0.0218	323	0.98
GDF11	4.78	4	2.02	0.978	17728	0.996	0.0218	324	0.98
CYTH1	4.78	4	2.02	0.978	17727	0.996	0.0218	325	0.98
NUDT6	4.77	4	2.02	0.978	17726	0.996	0.0219	326	0.98
RNF113A	4.77	4	2.02	0.978	17725	0.996	0.0219	327	0.98
METTL23	4.77	4	2.01	0.978	17724	0.996	0.022	328	0.98
BRS3	4.76	4	2.01	0.978	17723	0.996	0.0221	329	0.98
PSMA3	4.76	4	2.01	0.978	17722	0.996	0.0221	330	0.98
CS	4.76	4	2.01	0.978	17721	0.996	0.0222	331	0.98
BCAT1	4.76	4	2.01	0.978	17720	0.996	0.0222	332	0.98
RAD51C	4.75	4	2.01	0.978	17719	0.996	0.0223	333	0.98
CLEC4C	4.75	4	2.01	0.978	17718	0.996	0.0224	334	0.98
TEX35	4.75	4	2.01	0.978	17717	0.996	0.0225	335	0.98
OR2C3	4.74	4	2	0.977	17716	0.996	0.0227	336	0.98
CEP85	4.73	4	2	0.977	17715	0.996	0.0228	337	0.98
TSPAN12	4.73	4	2	0.977	17714	0.996	0.0229	338	0.98
TLCD1	4.73	4	2	0.977	17713	0.996	0.023	339	0.98
RASGEF1B	4.72	4	1.99	0.977	17712	0.996	0.0231	340	0.98
CST7	4.72	4	1.99	0.977	17711	0.996	0.0231	341	0.98
NCOA3	4.72	4	1.99	0.977	17710	0.996	0.0231	342	0.98
XRN2	4.72	4	1.99	0.977	17709	0.996	0.0231	343	0.98
PIGB	4.72	4	1.99	0.977	17708	0.996	0.0232	344	0.98
ZNHIT6	4.72	4	1.99	0.977	17707	0.996	0.0232	345	0.98
CYP24A1	4.72	4	1.99	0.977	17706	0.996	0.0232	346	0.98
RPS19	4.09	3	1.99	0.977	17705	0.996	0.0232	347	0.98
CCDC125	4.71	4	1.99	0.977	17704	0.996	0.0233	348	0.98
VN1R4	4.71	4	1.99	0.977	17703	0.996	0.0234	349	0.98
OR8A1	4.71	4	1.99	0.976	17702	0.996	0.0235	350	0.98
PPM1N	4.7	4	1.99	0.976	17701	0.996	0.0235	351	0.98
ARMC9	4.7	4	1.99	0.976	17700	0.996	0.0235	352	0.98
ZNF774	4.7	4	1.98	0.976	17699	0.996	0.0237	353	0.98
OTUD6B	4.69	4	1.98	0.976	17698	0.996	0.0238	354	0.98
CLEC4E	4.69	4	1.98	0.976	17697	0.996	0.0238	355	0.98
UQCC2	4.69	4	1.98	0.976	17696	0.996	0.0238	356	0.98
FNIP2	4.69	4	1.98	0.976	17695	0.996	0.0239	357	0.98
RPL38	4.68	4	1.98	0.976	17694	0.996	0.0241	358	0.98
STX19	4.67	4	1.97	0.976	17693	0.995	0.0244	359	0.98
OR52N2	4.67	4	1.97	0.976	17692	0.995	0.0244	360	0.98
HTR1E	4.67	4	1.97	0.976	17691	0.995	0.0245	361	0.98
AC009892.10	2.33	1	1.97	0.975	17690	0.995	0.0245	362	0.98
VPS13A	4.66	4	1.97	0.975	17689	0.995	0.0246	363	0.98
DDX51	4.66	4	1.97	0.975	17688	0.995	0.0246	364	0.98
TRIP4	4.66	4	1.96	0.975	17687	0.995	0.0247	365	0.98
COX4I1	4.66	4	1.96	0.975	17686	0.995	0.0247	366	0.98
MTAP	4.65	4	1.96	0.975	17685	0.995	0.025	367	0.98
FAM71E1	4.65	4	1.96	0.975	17684	0.995	0.025	368	0.98
FNBP1L	4.64	4	1.96	0.975	17683	0.995	0.0252	369	0.98
BSND	4.64	4	1.96	0.975	17682	0.995	0.0252	370	0.98
TTK	4.64	4	1.96	0.975	17681	0.995	0.0252	371	0.98
STAB1	4.64	4	1.96	0.975	17680	0.995	0.0252	372	0.98
PADI4	4.63	4	1.95	0.975	17679	0.995	0.0255	373	0.98
EFCAB7	4.62	4	1.95	0.974	17678	0.995	0.0256	374	0.98
C12orf43	3.27	2	1.95	0.974	17677	0.995	0.0256	375	0.98
SMC3	4.62	4	1.95	0.974	17676	0.995	0.0257	376	0.98
OR10AG1	4.62	4	1.95	0.974	17675	0.995	0.0258	377	0.98
IGSF10	4.62	4	1.95	0.974	17674	0.995	0.0258	378	0.98
RBFOX2	4.61	4	1.94	0.974	17673	0.995	0.026	379	0.98
FHL1	4.61	4	1.94	0.974	17672	0.995	0.026	380	0.98
NPLOC4	4.61	4	1.94	0.974	17671	0.995	0.026	381	0.98
OR13D1	4.6	4	1.94	0.974	17670	0.995	0.0262	382	0.98
NREP	3.99	3	1.94	0.974	17669	0.995	0.0262	383	0.98
ANO4	4.6	4	1.94	0.974	17668	0.995	0.0262	384	0.98
CEP192	4.6	4	1.94	0.974	17667	0.995	0.0262	385	0.98
DNAJB13	4.59	4	1.94	0.974	17666	0.995	0.0264	386	0.98
CCDC36	4.59	4	1.94	0.974	17665	0.995	0.0264	387	0.98
PSME1	4.59	4	1.94	0.974	17664	0.995	0.0264	388	0.98
ZNF404	4.59	4	1.94	0.974	17663	0.995	0.0265	389	0.98
SLC17A8	4.59	4	1.94	0.974	17662	0.995	0.0265	390	0.98
OR51J1	4.59	4	1.93	0.973	17661	0.995	0.0265	391	0.98
SDC2	4.58	4	1.93	0.973	17660	0.995	0.0267	392	0.98
MIER3	4.58	4	1.93	0.973	17659	0.995	0.0267	393	0.98
C14orf164	4.58	4	1.93	0.973	17658	0.995	0.0268	394	0.98
PSMA1	4.58	4	1.93	0.973	17657	0.995	0.0269	395	0.98
RABAC1	4.57	4	1.93	0.973	17656	0.995	0.0269	396	0.98
OR6C75	4.57	4	1.93	0.973	17655	0.995	0.027	397	0.98
SALL4	4.57	4	1.93	0.973	17654	0.995	0.0271	398	0.98
FURIN	4.56	4	1.92	0.973	17653	0.995	0.0272	399	0.98
HECTD1	4.56	4	1.92	0.973	17652	0.995	0.0272	400	0.98
DRD3	4.56	4	1.92	0.973	17651	0.995	0.0272	401	0.98
WDR34	4.56	4	1.92	0.973	17650	0.995	0.0273	402	0.98
GBP4	4.56	4	1.92	0.973	17649	0.995	0.0273	403	0.98
NBPF3	4.56	4	1.92	0.973	17648	0.995	0.0273	404	0.98
MCM5	4.56	4	1.92	0.973	17647	0.995	0.0273	405	0.98
ZHX1-C8ORF76	3.22	2	1.92	0.973	17646	0.995	0.0273	406	0.98
NEDD8	3.95	3	1.92	0.973	17645	0.995	0.0274	407	0.98
GRM8	4.56	4	1.92	0.973	17644	0.995	0.0275	408	0.98
FASTKD5	4.55	4	1.92	0.972	17643	0.995	0.0275	409	0.98
IGFLR1	4.55	4	1.92	0.972	17642	0.995	0.0277	410	0.98
MTA2	4.55	4	1.92	0.972	17641	0.995	0.0277	411	0.98
COX7B2	4.55	4	1.92	0.972	17640	0.995	0.0277	412	0.98
RBM43	4.54	4	1.91	0.972	17639	0.995	0.0278	413	0.98
CNOT2	4.54	4	1.91	0.972	17638	0.995	0.0279	414	0.98
CD86	4.54	4	1.91	0.972	17637	0.995	0.028	415	0.98
RBPJL	4.54	4	1.91	0.972	17636	0.995	0.028	416	0.98
PREB	4.53	4	1.91	0.972	17635	0.995	0.0281	417	0.98
CDC14B	4.53	4	1.91	0.972	17634	0.995	0.0281	418	0.98
HUWE1	4.52	4	1.91	0.972	17633	0.995	0.0283	419	0.98
EIF3M	4.52	4	1.91	0.972	17632	0.995	0.0283	420	0.98
CNOT6	4.52	4	1.91	0.972	17631	0.995	0.0283	421	0.98
PSMD12	4.52	4	1.9	0.972	17630	0.995	0.0285	422	0.98
EXOC6	4.52	4	1.9	0.972	17629	0.995	0.0285	423	0.98
RANBP1	4.52	4	1.9	0.972	17628	0.995	0.0285	424	0.98
PAPD5	4.52	4	1.9	0.971	17627	0.995	0.0286	425	0.98
FOXH1	4.51	4	1.9	0.971	17626	0.995	0.0286	426	0.98
EIF2B1	4.5	4	1.9	0.971	17625	0.994	0.029	427	0.98
C12orf23	4.5	4	1.89	0.971	17624	0.994	0.029	428	0.98
MDM1	4.5	4	1.89	0.971	17623	0.994	0.0291	429	0.98
APOL6	4.49	4	1.89	0.971	17622	0.994	0.0292	430	0.98
NOP58	3.89	3	1.89	0.971	17621	0.994	0.0292	431	0.98
ESRRB	4.49	4	1.89	0.971	17620	0.994	0.0293	432	0.98
TMEM216	4.49	4	1.89	0.971	17619	0.994	0.0293	433	0.98
EML6	4.49	4	1.89	0.971	17618	0.994	0.0294	434	0.98
POP4	4.48	4	1.89	0.971	17617	0.994	0.0295	435	0.98
C17orf70	4.48	4	1.89	0.97	17616	0.994	0.0295	436	0.98
MPC1	4.48	4	1.89	0.97	17615	0.994	0.0296	437	0.98
ELF3	4.48	4	1.89	0.97	17614	0.994	0.0296	438	0.98
SCLT1	4.48	4	1.89	0.97	17613	0.994	0.0297	439	0.98
SC5D	4.47	4	1.88	0.97	17612	0.994	0.0298	440	0.98
GDAP1	4.47	4	1.88	0.97	17611	0.994	0.0299	441	0.98
TAS2R3	4.47	4	1.88	0.97	17610	0.994	0.0299	442	0.98
VSTM2L	4.47	4	1.88	0.97	17609	0.994	0.03	443	0.98
DDX42	4.47	4	1.88	0.97	17608	0.994	0.03	444	0.98
OR2F1	4.47	4	1.88	0.97	17607	0.994	0.03	445	0.98
VCAM1	4.47	4	1.88	0.97	17606	0.994	0.03	446	0.98
IKBKG	4.47	4	1.88	0.97	17605	0.994	0.03	447	0.98
TARDBP	4.47	4	1.88	0.97	17604	0.994	0.0301	448	0.98
ELF2	4.46	4	1.88	0.97	17603	0.994	0.0301	449	0.98
PHF13	4.46	4	1.88	0.97	17602	0.994	0.0302	450	0.98
VEPH1	4.46	4	1.88	0.97	17601	0.994	0.0302	451	0.98
DCAF8L2	4.46	4	1.88	0.97	17600	0.994	0.0302	452	0.98
GPR179	4.46	4	1.88	0.97	17599	0.994	0.0303	453	0.98
ABCA2	4.46	4	1.88	0.97	17598	0.994	0.0303	454	0.98
MPDZ	4.45	4	1.87	0.97	17597	0.994	0.0304	455	0.98
CHI3L1	4.45	4	1.87	0.97	17596	0.994	0.0305	456	0.98
LLPH	3.85	3	1.87	0.969	17595	0.994	0.0306	457	0.98
PAPD7	4.45	4	1.87	0.969	17594	0.994	0.0306	458	0.98
CD48	4.45	4	1.87	0.969	17593	0.994	0.0306	459	0.98
ANKRD6	4.45	4	1.87	0.969	17592	0.994	0.0306	460	0.98
GAS8	4.45	4	1.87	0.969	17591	0.994	0.0306	461	0.98
ERMARD	4.45	4	1.87	0.969	17590	0.994	0.0307	462	0.98
USP48	4.44	4	1.87	0.969	17589	0.994	0.0307	463	0.98
DKC1	4.44	4	1.87	0.969	17588	0.994	0.0308	464	0.98
ZNF653	4.44	4	1.87	0.969	17587	0.994	0.0308	465	0.98
DNAJC5	4.44	4	1.87	0.969	17586	0.994	0.0309	466	0.98
SRI	4.44	4	1.87	0.969	17585	0.994	0.0309	467	0.98
TXLNG	4.44	4	1.87	0.969	17584	0.994	0.031	468	0.98
OR51S1	4.43	4	1.87	0.969	17583	0.994	0.0311	469	0.98
TLDC2	4.43	4	1.86	0.969	17582	0.994	0.0311	470	0.98
OTOA	4.43	4	1.86	0.969	17581	0.994	0.0312	471	0.98
NCOR1	4.43	4	1.86	0.969	17580	0.994	0.0312	472	0.98
PROKR1	4.43	4	1.86	0.969	17579	0.994	0.0312	473	0.98
SETD8	4.43	4	1.86	0.969	17578	0.994	0.0313	474	0.98
DDX18	4.43	4	1.86	0.969	17577	0.994	0.0313	475	0.98
CENPE	4.42	4	1.86	0.969	17576	0.994	0.0313	476	0.98
PPFIBP2	4.42	4	1.86	0.969	17575	0.994	0.0313	477	0.98
MTX2	4.42	4	1.86	0.969	17574	0.994	0.0314	478	0.98
NAA35	4.42	4	1.86	0.969	17573	0.994	0.0314	479	0.98
SERPINB12	4.42	4	1.86	0.969	17572	0.994	0.0315	480	0.98
C1orf228	4.42	4	1.86	0.968	17571	0.994	0.0316	481	0.98
ORM1	3.82	3	1.86	0.968	17570	0.994	0.0316	482	0.98
SLC11A2	4.41	4	1.86	0.968	17569	0.994	0.0316	483	0.98
SMYD2	4.41	4	1.86	0.968	17568	0.994	0.0317	484	0.98
THEG	4.41	4	1.86	0.968	17567	0.994	0.0317	485	0.98
SRGAP1	4.41	4	1.86	0.968	17566	0.994	0.0317	486	0.98
FANCI	4.41	4	1.85	0.968	17565	0.994	0.0318	487	0.98
COQ2	4.41	4	1.85	0.968	17564	0.994	0.0318	488	0.98
GRK4	4.41	4	1.85	0.968	17563	0.994	0.0318	489	0.98
GLCCI1	4.41	4	1.85	0.968	17562	0.994	0.0318	490	0.98
CAST	4.41	4	1.85	0.968	17561	0.994	0.0319	491	0.98
MRPL27	4.41	4	1.85	0.968	17560	0.994	0.0319	492	0.98
POLR2E	4.41	4	1.85	0.968	17559	0.994	0.0319	493	0.98
TSPAN1	4.4	4	1.85	0.968	17558	0.994	0.032	494	0.98
G6PC	4.4	4	1.85	0.968	17557	0.994	0.032	495	0.98
TMEM202	4.4	4	1.85	0.968	17556	0.994	0.0321	496	0.98
ZNF358	4.4	4	1.85	0.968	17555	0.994	0.0321	497	0.98
SPATA5	4.4	4	1.85	0.968	17554	0.994	0.0321	498	0.98
NOB1	4.4	4	1.85	0.968	17553	0.994	0.0322	499	0.98
GLRB	4.4	4	1.85	0.968	17552	0.994	0.0322	500	0.98
MUM1L1	4.39	4	1.85	0.968	17551	0.994	0.0323	501	0.98
PIK3CA	4.39	4	1.85	0.968	17550	0.994	0.0323	502	0.98
CCL19	3.8	3	1.85	0.968	17549	0.994	0.0323	503	0.98
ZNF133	4.39	4	1.85	0.968	17548	0.994	0.0323	504	0.98
S100PBP	4.39	4	1.85	0.968	17547	0.994	0.0324	505	0.98
SPA17	4.39	4	1.85	0.968	17546	0.994	0.0324	506	0.98
DUS2	4.39	4	1.85	0.968	17545	0.994	0.0324	507	0.98
SIK1	4.39	4	1.84	0.967	17544	0.994	0.0325	508	0.98
RPL31	3.1	2	1.84	0.967	17543	0.994	0.0325	509	0.98
PDIA5	3.8	3	1.84	0.967	17542	0.994	0.0326	510	0.98
CSTF3	4.38	4	1.84	0.967	17541	0.994	0.0327	511	0.98
ZNF235	4.38	4	1.84	0.967	17540	0.994	0.0327	512	0.98
UTP23	4.38	4	1.84	0.967	17539	0.994	0.0327	513	0.98
MNAT1	4.38	4	1.84	0.967	17538	0.994	0.0328	514	0.98
SRC	4.38	4	1.84	0.967	17537	0.994	0.0329	515	0.98
MNS1	4.38	4	1.84	0.967	17536	0.994	0.0329	516	0.98
SNAP47	4.37	4	1.84	0.967	17535	0.994	0.0329	517	0.98
PDYN	3.79	3	1.84	0.967	17534	0.994	0.0329	518	0.98
ANKRD26	4.37	4	1.84	0.967	17533	0.994	0.0329	519	0.98
ESYT2	4.37	4	1.84	0.967	17532	0.994	0.033	520	0.98
GUCA2B	4.37	4	1.84	0.967	17531	0.994	0.0331	521	0.98
SSUH2	4.37	4	1.84	0.967	17530	0.994	0.0332	522	0.98
ZNF184	4.36	4	1.84	0.967	17529	0.994	0.0332	523	0.98
TBC1D32	4.36	4	1.84	0.967	17528	0.994	0.0332	524	0.98
NPY1R	4.36	4	1.84	0.967	17527	0.994	0.0332	525	0.98
C12orf60	4.36	4	1.83	0.967	17526	0.994	0.0334	526	0.98
KIF5A	4.36	4	1.83	0.967	17525	0.994	0.0334	527	0.98
CDC42	3.77	3	1.83	0.967	17524	0.994	0.0334	528	0.98
ABCE1	4.36	4	1.83	0.967	17523	0.994	0.0335	529	0.98
THOC6	4.36	4	1.83	0.967	17522	0.994	0.0335	530	0.98
ZNF43	2.18	1	1.83	0.966	17521	0.994	0.0335	531	0.98
MYL9	4.36	4	1.83	0.966	17520	0.994	0.0335	532	0.98
SETMAR	4.35	4	1.83	0.966	17519	0.994	0.0336	533	0.98
YWHAB	4.35	4	1.83	0.966	17518	0.994	0.0337	534	0.98
WFDC8	4.35	4	1.83	0.966	17517	0.994	0.0337	535	0.98
KRBOX4	2.18	1	1.83	0.966	17516	0.994	0.0337	536	0.98
TTC27	4.35	4	1.83	0.966	17515	0.994	0.0337	537	0.98
CNTLN	4.34	4	1.83	0.966	17514	0.994	0.0339	538	0.98
TMEM9B	4.34	4	1.82	0.966	17513	0.994	0.034	539	0.98
SERPINB7	4.34	4	1.82	0.966	17512	0.994	0.034	540	0.98
TF	4.34	4	1.82	0.966	17511	0.994	0.0341	541	0.98
C14orf28	4.34	4	1.82	0.966	17510	0.994	0.0342	542	0.98
C6orf1	4.33	4	1.82	0.966	17509	0.994	0.0343	543	0.98
RAB7L1	4.33	4	1.82	0.966	17508	0.994	0.0343	544	0.98
B3GALT5	4.33	4	1.82	0.966	17507	0.994	0.0344	545	0.98
FOLR4	4.33	4	1.82	0.966	17506	0.994	0.0344	546	0.98
LGALS3BP	4.33	4	1.82	0.966	17505	0.994	0.0344	547	0.98
MBTPS1	4.33	4	1.82	0.966	17504	0.994	0.0344	548	0.98
ACVR2A	4.33	4	1.82	0.965	17503	0.994	0.0346	549	0.98
SLC22A6	4.32	4	1.82	0.965	17502	0.994	0.0346	550	0.98
LENG1	4.32	4	1.81	0.965	17501	0.994	0.0348	551	0.98
PDE8A	4.32	4	1.81	0.965	17500	0.994	0.0348	552	0.98
STK32A	4.32	4	1.81	0.965	17499	0.994	0.0349	553	0.98
ARSD	4.31	4	1.81	0.965	17498	0.994	0.035	554	0.98
GYPB	2.16	1	1.81	0.965	17497	0.994	0.0351	555	0.98
WDR63	4.31	4	1.81	0.965	17496	0.994	0.0352	556	0.98
BRINP1	4.3	4	1.81	0.965	17495	0.994	0.0352	557	0.98
WFDC3	4.3	4	1.81	0.965	17494	0.994	0.0353	558	0.98
ZFAND5	4.3	4	1.8	0.964	17493	0.994	0.0356	559	0.98
WDR46	4.29	4	1.8	0.964	17492	0.994	0.0357	560	0.98
DCXR	4.29	4	1.8	0.964	17491	0.994	0.0357	561	0.98
CARS	4.29	4	1.8	0.964	17490	0.994	0.0358	562	0.98
NKX2-2	4.29	4	1.8	0.964	17489	0.994	0.0359	563	0.98
COMMD5	4.28	4	1.8	0.964	17488	0.994	0.036	564	0.98
MPHOSPH10	4.28	4	1.8	0.964	17487	0.994	0.036	565	0.98
CENPF	4.28	4	1.8	0.964	17486	0.994	0.0361	566	0.98
FAM86A	2.14	1	1.8	0.964	17485	0.994	0.0362	567	0.98
TRMT44	4.28	4	1.8	0.964	17484	0.994	0.0363	568	0.98
GDI2	4.27	4	1.79	0.964	17483	0.994	0.0364	569	0.98
SLC38A6	4.27	4	1.79	0.963	17482	0.994	0.0365	570	0.98
LRRN3	4.27	4	1.79	0.963	17481	0.994	0.0366	571	0.98
KLHL36	4.27	4	1.79	0.963	17480	0.994	0.0366	572	0.98
C1orf51	4.27	4	1.79	0.963	17479	0.994	0.0366	573	0.98
CNTD2	4.27	4	1.79	0.963	17478	0.994	0.0366	574	0.98
NACA2	4.26	4	1.79	0.963	17477	0.994	0.0367	575	0.98
ZNF44	4.26	4	1.79	0.963	17476	0.994	0.0368	576	0.98
WDR88	4.26	4	1.79	0.963	17475	0.994	0.0368	577	0.98
C1orf109	4.26	4	1.79	0.963	17474	0.994	0.0368	578	0.98
PMPCA	4.26	4	1.79	0.963	17473	0.994	0.0369	579	0.98
ENDOV	4.26	4	1.79	0.963	17472	0.994	0.037	580	0.98
FARSB	4.25	4	1.79	0.963	17471	0.994	0.0371	581	0.98
BUD13	4.25	4	1.78	0.963	17470	0.994	0.0372	582	0.98
NFE2	4.25	4	1.78	0.963	17469	0.994	0.0372	583	0.98
TTC9C	4.25	4	1.78	0.963	17468	0.994	0.0373	584	0.98
LIME1	4.25	4	1.78	0.963	17467	0.994	0.0373	585	0.98
SMIM11	3.68	3	1.78	0.963	17466	0.994	0.0373	586	0.98
GPC6	4.25	4	1.78	0.963	17465	0.994	0.0373	587	0.98
FAM212B	4.24	4	1.78	0.963	17464	0.994	0.0375	588	0.98
CRHR1	4.24	4	1.78	0.962	17463	0.994	0.0375	589	0.98
KIAA0368	4.24	4	1.78	0.962	17462	0.994	0.0376	590	0.98
USP19	4.24	4	1.78	0.962	17461	0.994	0.0376	591	0.98
TMEM14E	4.24	4	1.78	0.962	17460	0.994	0.0377	592	0.98
ZSCAN5C	4.24	4	1.78	0.962	17459	0.994	0.0377	593	0.98
HORMAD2	4.23	4	1.78	0.962	17458	0.994	0.0377	594	0.98
UBE2M	4.23	4	1.78	0.962	17457	0.994	0.0378	595	0.98
LRRC66	4.23	4	1.78	0.962	17456	0.994	0.0378	596	0.98
RPTOR	4.23	4	1.78	0.962	17455	0.994	0.0378	597	0.98
SDR16C5	4.23	4	1.78	0.962	17454	0.994	0.0379	598	0.98
PCYOX1	4.23	4	1.78	0.962	17453	0.994	0.0379	599	0.98
NSUN6	4.23	4	1.77	0.962	17452	0.994	0.038	600	0.98
SLC29A2	4.23	4	1.77	0.962	17451	0.994	0.038	601	0.98
ATP2C1	4.23	4	1.77	0.962	17450	0.994	0.038	602	0.98
MLF1	4.23	4	1.77	0.962	17449	0.994	0.0381	603	0.98
TCTN2	4.22	4	1.77	0.962	17448	0.994	0.0381	604	0.98
ANAPC10	4.22	4	1.77	0.962	17447	0.994	0.0381	605	0.98
TMEM106C	4.22	4	1.77	0.962	17446	0.994	0.0382	606	0.98
SEMG1	4.22	4	1.77	0.962	17445	0.994	0.0382	607	0.98
ZNF740	4.22	4	1.77	0.962	17444	0.994	0.0382	608	0.98
MED14	4.22	4	1.77	0.962	17443	0.994	0.0383	609	0.98
CCDC14	4.22	4	1.77	0.962	17442	0.994	0.0383	610	0.98
RMND5B	4.22	4	1.77	0.962	17441	0.994	0.0383	611	0.98
PPP5D1	4.22	4	1.77	0.962	17440	0.994	0.0384	612	0.98
MTG1	4.21	4	1.77	0.961	17439	0.994	0.0386	613	0.98
MRPL18	4.21	4	1.77	0.961	17438	0.994	0.0386	614	0.98
NRL	4.21	4	1.77	0.961	17437	0.994	0.0387	615	0.98
SASS6	4.21	4	1.77	0.961	17436	0.994	0.0387	616	0.98
CNP	4.21	4	1.77	0.961	17435	0.994	0.0387	617	0.98
MELK	4.21	4	1.77	0.961	17434	0.994	0.0387	618	0.98
CHRNA7	4.21	4	1.77	0.961	17433	0.994	0.0387	619	0.98
ESCO2	4.21	4	1.76	0.961	17432	0.994	0.0388	620	0.98
EIF1AX	4.2	4	1.76	0.961	17431	0.994	0.0389	621	0.98
ABCF1	4.2	4	1.76	0.961	17430	0.994	0.0389	622	0.98
SOX5	4.2	4	1.76	0.961	17429	0.994	0.0389	623	0.98
SOWAHB	4.2	4	1.76	0.961	17428	0.994	0.0389	624	0.98
ATP6V1D	4.2	4	1.76	0.961	17427	0.994	0.039	625	0.98
GINS3	4.2	4	1.76	0.961	17426	0.994	0.039	626	0.98
TTLL3	4.2	4	1.76	0.961	17425	0.994	0.039	627	0.98
MEDAG	4.2	4	1.76	0.961	17424	0.994	0.0391	628	0.98
GABRA6	4.19	4	1.76	0.961	17423	0.994	0.0393	629	0.98
GRAMD1B	4.19	4	1.76	0.961	17422	0.994	0.0393	630	0.98
HTR1D	4.19	4	1.76	0.961	17421	0.994	0.0393	631	0.98
C15orf57	4.19	4	1.76	0.961	17420	0.994	0.0394	632	0.98
SULT6B1	4.19	4	1.76	0.961	17419	0.994	0.0394	633	0.98
ATP8A1	4.18	4	1.75	0.96	17418	0.994	0.0397	634	0.98
NUBPL	4.18	4	1.75	0.96	17417	0.994	0.0397	635	0.98
PSMA5	4.18	4	1.75	0.96	17416	0.994	0.0397	636	0.98
CPSF4	4.18	4	1.75	0.96	17415	0.994	0.0399	637	0.98
C2orf50	4.18	4	1.75	0.96	17414	0.994	0.0399	638	0.98
ZBTB41	4.17	4	1.75	0.96	17413	0.994	0.04	639	0.98
FAAH	4.17	4	1.75	0.96	17412	0.994	0.04	640	0.98
C10orf105	4.17	4	1.75	0.96	17411	0.994	0.04	641	0.98
GPI	4.17	4	1.75	0.96	17410	0.994	0.04	642	0.98
PSMD10	3.61	3	1.75	0.96	17409	0.994	0.0401	643	0.98
ZNF471	4.17	4	1.75	0.96	17408	0.994	0.0402	644	0.98
C1orf87	4.17	4	1.75	0.96	17407	0.994	0.0403	645	0.98
SMC4	4.17	4	1.75	0.96	17406	0.994	0.0403	646	0.98
CDK8	4.16	4	1.75	0.96	17405	0.994	0.0405	647	0.98
AGL	4.16	4	1.74	0.959	17404	0.994	0.0405	648	0.98
PCGF5	4.16	4	1.74	0.959	17403	0.994	0.0406	649	0.98
OLAH	4.16	4	1.74	0.959	17402	0.994	0.0406	650	0.98
FAM175A	4.15	4	1.74	0.959	17401	0.994	0.0407	651	0.98
ESR1	4.15	4	1.74	0.959	17400	0.994	0.0408	652	0.98
PPP1CB	4.15	4	1.74	0.959	17399	0.994	0.0408	653	0.98
PRSS3	4.15	4	1.74	0.959	17398	0.994	0.0409	654	0.98
UBQLN1	4.15	4	1.74	0.959	17397	0.994	0.041	655	0.98
OR1L3	4.15	4	1.74	0.959	17396	0.994	0.041	656	0.98
NMNAT3	4.15	4	1.74	0.959	17395	0.994	0.041	657	0.98
ZNF420	4.15	4	1.74	0.959	17394	0.994	0.041	658	0.98
PRC1	4.14	4	1.73	0.959	17393	0.994	0.0414	659	0.98
CDC123	4.14	4	1.73	0.959	17392	0.994	0.0414	660	0.98
RPS21	4.14	4	1.73	0.959	17391	0.994	0.0414	661	0.98
LMOD3	4.14	4	1.73	0.959	17390	0.994	0.0414	662	0.98
USP34	4.14	4	1.73	0.959	17389	0.994	0.0415	663	0.98
SMG5	4.13	4	1.73	0.958	17388	0.994	0.0415	664	0.98
TM4SF19	4.13	4	1.73	0.958	17387	0.994	0.0416	665	0.98
NXPE3	4.13	4	1.73	0.958	17386	0.994	0.0416	666	0.98
EVPL	4.13	4	1.73	0.958	17385	0.994	0.0417	667	0.98
NCAPG2	4.13	4	1.73	0.958	17384	0.994	0.0418	668	0.98
CXXC1	4.13	4	1.73	0.958	17383	0.994	0.0419	669	0.98
BPIFB1	4.12	4	1.73	0.958	17382	0.994	0.0419	670	0.98
RHBDD3	4.12	4	1.73	0.958	17381	0.994	0.0419	671	0.98
SPIN4	3.57	3	1.73	0.958	17380	0.994	0.042	672	0.98
VMAC	4.12	4	1.73	0.958	17379	0.994	0.042	673	0.98
FLRT3	4.12	4	1.73	0.958	17378	0.994	0.0421	674	0.98
C16orf87	4.12	4	1.73	0.958	17377	0.994	0.0422	675	0.98
PDCL2	4.11	4	1.72	0.958	17376	0.994	0.0423	676	0.98
OSBPL9	4.11	4	1.72	0.958	17375	0.994	0.0423	677	0.98
SLC30A2	4.11	4	1.72	0.958	17374	0.994	0.0424	678	0.98
C2orf80	4.11	4	1.72	0.958	17373	0.994	0.0424	679	0.98
AS3MT	4.11	4	1.72	0.958	17372	0.994	0.0424	680	0.98
NUP37	3.56	3	1.72	0.957	17371	0.994	0.0426	681	0.98
ZNF879	4.11	4	1.72	0.957	17370	0.994	0.0427	682	0.98
ZBTB43	4.11	4	1.72	0.957	17369	0.994	0.0427	683	0.98
LMBRD2	4.1	4	1.72	0.957	17368	0.994	0.0427	684	0.98
ZNF30	4.1	4	1.72	0.957	17367	0.994	0.0429	685	0.98
NR1H4	4.1	4	1.72	0.957	17366	0.994	0.0429	686	0.98
ZNF565	4.1	4	1.72	0.957	17365	0.994	0.043	687	0.98
GSS	4.1	4	1.72	0.957	17364	0.994	0.0431	688	0.98
SLC22A17	3.55	3	1.72	0.957	17363	0.994	0.0431	689	0.98
LRMP	4.09	4	1.72	0.957	17362	0.994	0.0431	690	0.98
BUB1	4.09	4	1.72	0.957	17361	0.994	0.0432	691	0.98
AKR1B1	4.09	4	1.71	0.957	17360	0.994	0.0432	692	0.98
APAF1	4.09	4	1.71	0.957	17359	0.994	0.0432	693	0.98
EIF5B	4.09	4	1.71	0.957	17358	0.994	0.0433	694	0.98
PDE6C	4.09	4	1.71	0.957	17357	0.994	0.0433	695	0.98
WDR33	4.09	4	1.71	0.957	17356	0.994	0.0433	696	0.98
ROR1	4.09	4	1.71	0.957	17355	0.994	0.0433	697	0.98
IL12RB2	4.09	4	1.71	0.957	17354	0.994	0.0434	698	0.98
STIL	4.09	4	1.71	0.957	17353	0.994	0.0434	699	0.98
KCNA7	4.08	4	1.71	0.956	17352	0.994	0.0435	700	0.98
DTWD1	3.54	3	1.71	0.956	17351	0.994	0.0435	701	0.98
TUBD1	4.08	4	1.71	0.956	17350	0.994	0.0436	702	0.98
SUZ12	4.08	4	1.71	0.956	17349	0.994	0.0437	703	0.98
PPP2R3C	4.08	4	1.71	0.956	17348	0.994	0.0437	704	0.98
TYRP1	4.08	4	1.71	0.956	17347	0.994	0.0438	705	0.98
ADI1	4.08	4	1.71	0.956	17346	0.994	0.0439	706	0.98
RLBP1	4.08	4	1.71	0.956	17345	0.994	0.0439	707	0.98
BCAS4	4.08	4	1.71	0.956	17344	0.994	0.0439	708	0.98
DHX35	4.07	4	1.71	0.956	17343	0.994	0.0439	709	0.98
PPP1R14A	4.07	4	1.71	0.956	17342	0.994	0.044	710	0.98
MAPRE2	4.07	4	1.71	0.956	17341	0.994	0.044	711	0.98
ZNF681	3.53	3	1.71	0.956	17340	0.994	0.0441	712	0.98
ERO1LB	4.07	4	1.7	0.956	17339	0.994	0.0442	713	0.98
ZNF460	4.07	4	1.7	0.956	17338	0.994	0.0442	714	0.98
LPXN	4.06	4	1.7	0.956	17337	0.994	0.0443	715	0.98
CNST	4.06	4	1.7	0.956	17336	0.994	0.0443	716	0.98
RFX7	4.06	4	1.7	0.956	17335	0.994	0.0444	717	0.98
ADA	4.06	4	1.7	0.956	17334	0.994	0.0444	718	0.98
AGMO	4.06	4	1.7	0.955	17333	0.994	0.0445	719	0.98
OR2AG1	4.06	4	1.7	0.955	17332	0.994	0.0445	720	0.98
EIF3H	4.06	4	1.7	0.955	17331	0.994	0.0446	721	0.98
SULT2B1	4.06	4	1.7	0.955	17330	0.994	0.0446	722	0.98
C6orf52	4.05	4	1.7	0.955	17329	0.994	0.0449	723	0.98
GLT8D2	4.05	4	1.7	0.955	17328	0.994	0.0449	724	0.98
MYL1	4.05	4	1.7	0.955	17327	0.994	0.045	725	0.98
SP7	4.05	4	1.7	0.955	17326	0.994	0.045	726	0.98
RNF13	4.04	4	1.69	0.955	17325	0.994	0.0452	727	0.98
SLC16A1	4.04	4	1.69	0.955	17324	0.994	0.0452	728	0.98
DBR1	4.04	4	1.69	0.955	17323	0.994	0.0452	729	0.98
CENPK	3.5	3	1.69	0.955	17322	0.994	0.0453	730	0.98
GRPEL1	4.04	4	1.69	0.955	17321	0.994	0.0454	731	0.98
FAM81A	4.04	4	1.69	0.955	17320	0.994	0.0455	732	0.98
NOC4L	4.04	4	1.69	0.954	17319	0.994	0.0455	733	0.98
CH25H	4.04	4	1.69	0.954	17318	0.994	0.0455	734	0.98
GCA	4.04	4	1.69	0.954	17317	0.994	0.0456	735	0.98
PDZD9	4.03	4	1.69	0.954	17316	0.994	0.0456	736	0.98
FAM192A	4.03	4	1.69	0.954	17315	0.994	0.0456	737	0.98
METTL4	4.03	4	1.69	0.954	17314	0.994	0.0457	738	0.98
PLA2G2F	4.03	4	1.69	0.954	17313	0.994	0.0458	739	0.98
CYP1A2	4.03	4	1.69	0.954	17312	0.994	0.0459	740	0.98
TSHZ3	4.03	4	1.69	0.954	17311	0.994	0.0459	741	0.98
TNIP1	4.03	4	1.68	0.954	17310	0.994	0.046	742	0.98
HSDL1	4.02	4	1.68	0.954	17309	0.994	0.046	743	0.98
SFTPD	4.02	4	1.68	0.954	17308	0.994	0.0461	744	0.98
PRPF4	4.02	4	1.68	0.954	17307	0.994	0.0461	745	0.98
SLAMF7	4.02	4	1.68	0.954	17306	0.994	0.0462	746	0.98
TEKT5	4.02	4	1.68	0.954	17305	0.994	0.0462	747	0.98
ARHGAP18	4.02	4	1.68	0.954	17304	0.994	0.0462	748	0.98
LRRC39	4.02	4	1.68	0.954	17303	0.994	0.0462	749	0.98
TCEB3B	4.02	4	1.68	0.954	17302	0.994	0.0463	750	0.98
ATP6V1E2	4.02	4	1.68	0.954	17301	0.994	0.0463	751	0.98
C9orf50	4.02	4	1.68	0.954	17300	0.994	0.0463	752	0.98
MAP3K13	4.01	4	1.68	0.953	17299	0.994	0.0467	753	0.98
ATP6AP2	4.01	4	1.68	0.953	17298	0.994	0.0468	754	0.98
PPAT	4	4	1.68	0.953	17297	0.994	0.0469	755	0.98
ZKSCAN4	4	4	1.67	0.953	17296	0.994	0.047	756	0.98
TMED10	4	4	1.67	0.953	17295	0.994	0.047	757	0.98
NCBP2L	4	4	1.67	0.953	17294	0.994	0.047	758	0.98
CNOT8	4	4	1.67	0.953	17293	0.994	0.047	759	0.98
CMPK1	4	4	1.67	0.953	17292	0.994	0.047	760	0.98
SLC15A5	4	4	1.67	0.953	17291	0.994	0.047	761	0.98
SAGE1	4	4	1.67	0.953	17290	0.994	0.0471	762	0.98
SAMD1	4	4	1.67	0.953	17289	0.994	0.0471	763	0.98
CLCA2	4	4	1.67	0.953	17288	0.994	0.0472	764	0.98
SCNN1A	4	4	1.67	0.953	17287	0.994	0.0472	765	0.98
EOGT	4	4	1.67	0.953	17286	0.994	0.0473	766	0.98
A2M	4	4	1.67	0.953	17285	0.994	0.0473	767	0.98
GNG2	3.99	4	1.67	0.953	17284	0.994	0.0474	768	0.98
CCDC142	3.99	4	1.67	0.953	17283	0.994	0.0475	769	0.98
SCAF8	3.99	4	1.67	0.952	17282	0.994	0.0475	770	0.98
AES	3.99	4	1.67	0.952	17281	0.994	0.0475	771	0.98
USP16	3.99	4	1.67	0.952	17280	0.994	0.0476	772	0.98
KLC4	3.99	4	1.67	0.952	17279	0.994	0.0476	773	0.98
C2orf88	3.99	4	1.67	0.952	17278	0.994	0.0477	774	0.98
TTYH2	3.98	4	1.67	0.952	17277	0.994	0.0478	775	0.98
CYP2B6	3.98	4	1.67	0.952	17276	0.994	0.0478	776	0.98
AAR2	3.98	4	1.67	0.952	17275	0.994	0.0479	777	0.98
NUAK2	3.44	3	1.66	0.952	17274	0.994	0.0481	778	0.98
EPRS	3.97	4	1.66	0.952	17273	0.994	0.0483	779	0.98
CD200R1	3.97	4	1.66	0.952	17272	0.994	0.0484	780	0.98
YIPF7	3.97	4	1.66	0.952	17271	0.994	0.0484	781	0.98
BTAF1	3.97	4	1.66	0.951	17270	0.994	0.0486	782	0.98
ATAD3C	3.97	4	1.66	0.951	17269	0.994	0.0486	783	0.98
ABCC10	3.96	4	1.66	0.951	17268	0.994	0.0487	784	0.98
CDH26	3.96	4	1.66	0.951	17267	0.994	0.0488	785	0.98
OR10T2	3.96	4	1.66	0.951	17266	0.994	0.0488	786	0.98
VIL1	3.96	4	1.66	0.951	17265	0.994	0.0489	787	0.98
TELO2	3.96	4	1.65	0.951	17264	0.994	0.049	788	0.98
EIF3A	3.96	4	1.65	0.951	17263	0.994	0.049	789	0.98
MYBL2	3.96	4	1.65	0.951	17262	0.994	0.049	790	0.98
TMEM39B	3.96	4	1.65	0.951	17261	0.994	0.0491	791	0.98
TFEC	3.42	3	1.65	0.951	17260	0.994	0.0493	792	0.98
C1orf95	3.95	4	1.65	0.951	17259	0.994	0.0493	793	0.98
CDC42SE2	3.95	4	1.65	0.951	17258	0.994	0.0493	794	0.98
DPYD	3.95	4	1.65	0.951	17257	0.994	0.0494	795	0.98
ZNF146	3.95	4	1.65	0.951	17256	0.994	0.0494	796	0.98
MRPS16	3.95	4	1.65	0.951	17255	0.994	0.0494	797	0.98
LCK	3.95	4	1.65	0.951	17254	0.994	0.0495	798	0.98
TCAIM	3.94	4	1.65	0.95	17253	0.994	0.0497	799	0.98
LRRC55	3.41	3	1.65	0.95	17252	0.994	0.0497	800	0.98
ZNF562	3.94	4	1.65	0.95	17251	0.994	0.0498	801	0.98
EPHA3	3.94	4	1.65	0.95	17250	0.994	0.0498	802	0.98
C7orf72	3.93	4	1.65	0.95	17249	0.994	0.05	803	0.98
DDX55	3.41	3	1.64	0.95	17248	0.994	0.05	804	0.98
ADAM18	3.93	4	1.64	0.95	17247	0.994	0.0501	805	0.98
HMX3	3.93	4	1.64	0.95	17246	0.994	0.0501	806	0.98
BMS1	3.93	4	1.64	0.95	17245	0.994	0.0503	807	0.98
PDZK1IP1	3.93	4	1.64	0.95	17244	0.994	0.0503	808	0.98
MCM3	3.93	4	1.64	0.95	17243	0.994	0.0503	809	0.98
ZNF649	3.93	4	1.64	0.95	17242	0.994	0.0503	810	0.98
ASPN	3.93	4	1.64	0.95	17241	0.994	0.0503	811	0.98
DEFB130	3.4	3	1.64	0.95	17240	0.994	0.0504	812	0.98
KRTAP24-1	3.93	4	1.64	0.95	17239	0.994	0.0504	813	0.98
NRF1	3.92	4	1.64	0.949	17238	0.994	0.0506	814	0.98
PHACTR2	3.92	4	1.64	0.949	17237	0.994	0.0508	815	0.98
KCNAB1	3.92	4	1.64	0.949	17236	0.994	0.0509	816	0.98
ANAPC5	3.92	4	1.64	0.949	17235	0.994	0.0509	817	0.98
C11orf54	3.91	4	1.64	0.949	17234	0.994	0.051	818	0.98
RBBP4	3.91	4	1.64	0.949	17233	0.994	0.051	819	0.98
OR4P4	3.91	4	1.63	0.949	17232	0.994	0.051	820	0.98
OR7G3	3.91	4	1.63	0.949	17231	0.994	0.0511	821	0.98
MRPL35	3.91	4	1.63	0.949	17230	0.994	0.0511	822	0.98
PXK	3.91	4	1.63	0.949	17229	0.994	0.0511	823	0.98
IFT74	3.91	4	1.63	0.949	17228	0.994	0.0512	824	0.98
PLXDC1	3.91	4	1.63	0.949	17227	0.994	0.0512	825	0.98
CCDC80	3.91	4	1.63	0.949	17226	0.994	0.0513	826	0.98
KRI1	3.91	4	1.63	0.949	17225	0.994	0.0513	827	0.98
CDAN1	3.91	4	1.63	0.949	17224	0.994	0.0514	828	0.98
SIMC1	3.9	4	1.63	0.949	17223	0.994	0.0514	829	0.98
TTI1	3.9	4	1.63	0.949	17222	0.994	0.0514	830	0.98
BCAS1	3.9	4	1.63	0.949	17221	0.994	0.0514	831	0.98
MOB3B	3.9	4	1.63	0.949	17220	0.994	0.0514	832	0.98
PPP1R7	3.9	4	1.63	0.949	17219	0.994	0.0515	833	0.98
ACPL2	3.9	4	1.63	0.949	17218	0.994	0.0515	834	0.98
RUVBL1	3.9	4	1.63	0.948	17217	0.994	0.0515	835	0.98
SMPD1	3.9	4	1.63	0.948	17216	0.994	0.0516	836	0.98
DNPH1	3.9	4	1.63	0.948	17215	0.994	0.0516	837	0.98
SIPA1L1	3.9	4	1.63	0.948	17214	0.994	0.0516	838	0.98
OR10A5	3.9	4	1.63	0.948	17213	0.994	0.0516	839	0.98
MS4A13	2.76	2	1.63	0.948	17212	0.994	0.0516	840	0.98
DNAJC5G	3.9	4	1.63	0.948	17211	0.994	0.0516	841	0.98
RPS25	3.9	4	1.63	0.948	17210	0.994	0.0517	842	0.98
CPLX1	3.9	4	1.63	0.948	17209	0.994	0.0518	843	0.98
ZSWIM5	3.9	4	1.63	0.948	17208	0.994	0.0518	844	0.98
ARL6IP4	3.9	4	1.63	0.948	17207	0.994	0.0518	845	0.98
SUPV3L1	3.89	4	1.63	0.948	17206	0.994	0.0518	846	0.98
GPCPD1	3.89	4	1.63	0.948	17205	0.994	0.0519	847	0.98
SLC35E3	3.89	4	1.63	0.948	17204	0.994	0.0519	848	0.98
CES5A	3.89	4	1.63	0.948	17203	0.994	0.0519	849	0.98
FTH1	1.95	1	1.63	0.948	17202	0.994	0.0519	850	0.98
PNLDC1	3.89	4	1.63	0.948	17201	0.994	0.0519	851	0.98
PARP15	3.89	4	1.63	0.948	17200	0.994	0.0519	852	0.98
ABCA13	3.89	4	1.63	0.948	17199	0.994	0.052	853	0.98
CASP3	3.89	4	1.63	0.948	17198	0.994	0.052	854	0.98
PPP2R5D	3.89	4	1.63	0.948	17197	0.994	0.052	855	0.98
SH2D3C	3.89	4	1.63	0.948	17196	0.994	0.0521	856	0.98
TPX2	3.89	4	1.63	0.948	17195	0.994	0.0521	857	0.98
DSCR8	3.89	4	1.62	0.948	17194	0.994	0.0521	858	0.98
WARS2	3.89	4	1.62	0.948	17193	0.994	0.0521	859	0.98
KIR3DL3	3.88	4	1.62	0.948	17192	0.994	0.0524	860	0.98
C7orf31	3.88	4	1.62	0.948	17191	0.994	0.0525	861	0.98
C1QB	3.88	4	1.62	0.947	17190	0.994	0.0525	862	0.98
IL2RA	3.88	4	1.62	0.947	17189	0.994	0.0525	863	0.98
CDH23	3.88	4	1.62	0.947	17188	0.994	0.0526	864	0.98
SYAP1	3.88	4	1.62	0.947	17187	0.994	0.0527	865	0.98
STAM	3.88	4	1.62	0.947	17186	0.994	0.0528	866	0.98
RNF128	3.87	4	1.62	0.947	17185	0.994	0.0529	867	0.98
EIF4B	3.87	4	1.62	0.947	17184	0.994	0.0529	868	0.98
IBSP	3.87	4	1.62	0.947	17183	0.994	0.0531	869	0.98
NDUFAF7	3.87	4	1.62	0.947	17182	0.994	0.0531	870	0.98
PON3	3.87	4	1.61	0.947	17181	0.994	0.0532	871	0.98
IPO7	3.87	4	1.61	0.947	17180	0.994	0.0532	872	0.98
PAX6	3.87	4	1.61	0.947	17179	0.994	0.0532	873	0.98
MPRIP	3.35	3	1.61	0.947	17178	0.994	0.0533	874	0.98
LMO7	3.86	4	1.61	0.947	17177	0.994	0.0533	875	0.98
WDR70	3.86	4	1.61	0.947	17176	0.994	0.0533	876	0.98
NOP56	3.86	4	1.61	0.947	17175	0.994	0.0533	877	0.98
BRIX1	3.86	4	1.61	0.947	17174	0.994	0.0533	878	0.98
PTK6	3.86	4	1.61	0.947	17173	0.994	0.0533	879	0.98
OLFML1	3.86	4	1.61	0.947	17172	0.994	0.0533	880	0.98
MGAM	3.86	4	1.61	0.946	17171	0.994	0.0535	881	0.98
PARM1	3.86	4	1.61	0.946	17170	0.994	0.0536	882	0.98
ZNF850	3.86	4	1.61	0.946	17169	0.994	0.0537	883	0.98
ATXN10	3.85	4	1.61	0.946	17168	0.994	0.0538	884	0.98
YY1AP1	3.85	4	1.61	0.946	17167	0.994	0.0538	885	0.98
GHSR	3.85	4	1.61	0.946	17166	0.994	0.0539	886	0.98
C1orf213	3.85	4	1.61	0.946	17165	0.994	0.0539	887	0.98
COX7C	3.85	4	1.61	0.946	17164	0.994	0.0539	888	0.98
SLC39A1	3.85	4	1.61	0.946	17163	0.994	0.0539	889	0.98
CAPNS1	3.85	4	1.61	0.946	17162	0.994	0.0539	890	0.98
TBC1D29	3.85	4	1.61	0.946	17161	0.994	0.054	891	0.98
PATE1	3.85	4	1.61	0.946	17160	0.994	0.054	892	0.98
PANK4	3.85	4	1.61	0.946	17159	0.994	0.0541	893	0.98
SPRN	3.85	4	1.61	0.946	17158	0.994	0.0541	894	0.98
EIF5A2	3.85	4	1.61	0.946	17157	0.994	0.0541	895	0.98
GPR19	3.84	4	1.6	0.946	17156	0.994	0.0543	896	0.98
SPATA20	3.84	4	1.6	0.946	17155	0.994	0.0543	897	0.98
ZFHX3	3.84	4	1.6	0.946	17154	0.994	0.0544	898	0.98
ZNF568	3.84	4	1.6	0.946	17153	0.994	0.0544	899	0.98
ZNF223	3.84	4	1.6	0.945	17152	0.994	0.0545	900	0.98
BAAT	3.84	4	1.6	0.945	17151	0.994	0.0546	901	0.98
COQ9	3.83	4	1.6	0.945	17150	0.994	0.0547	902	0.98
GTF2H3	3.83	4	1.6	0.945	17149	0.994	0.0548	903	0.98
RNFT1	3.83	4	1.6	0.945	17148	0.994	0.0548	904	0.98
MMP21	3.83	4	1.6	0.945	17147	0.994	0.0548	905	0.98
ZNF397	3.83	4	1.6	0.945	17146	0.994	0.0549	906	0.98
TBC1D19	3.83	4	1.6	0.945	17145	0.994	0.0549	907	0.98
TEX30	3.83	4	1.6	0.945	17144	0.994	0.055	908	0.98
UTP20	3.83	4	1.6	0.945	17143	0.994	0.055	909	0.98
TMPRSS11B	3.83	4	1.6	0.945	17142	0.994	0.0551	910	0.98
SIN3B	3.83	4	1.6	0.945	17141	0.994	0.0551	911	0.98
C17orf47	3.83	4	1.6	0.945	17140	0.994	0.0551	912	0.98
ROMO1	3.83	4	1.6	0.945	17139	0.994	0.0551	913	0.98
ARFIP1	3.82	4	1.6	0.945	17138	0.994	0.0552	914	0.98
PPAPDC2	3.82	4	1.6	0.945	17137	0.994	0.0553	915	0.98
ZSCAN12	3.82	4	1.59	0.944	17136	0.994	0.0555	916	0.98
TPRX1	3.82	4	1.59	0.944	17135	0.994	0.0556	917	0.98
ORAOV1	3.82	4	1.59	0.944	17134	0.994	0.0556	918	0.98
MOCS2	3.82	4	1.59	0.944	17133	0.994	0.0556	919	0.98
MKKS	3.82	4	1.59	0.944	17132	0.994	0.0556	920	0.98
SAT2	3.82	4	1.59	0.944	17131	0.994	0.0557	921	0.98
SCN3B	3.81	4	1.59	0.944	17130	0.994	0.0557	922	0.98
FAM221B	3.81	4	1.59	0.944	17129	0.994	0.0558	923	0.98
DHX15	3.81	4	1.59	0.944	17128	0.994	0.0558	924	0.98
IL27	3.81	4	1.59	0.944	17127	0.994	0.0559	925	0.98
OR7C2	3.3	3	1.59	0.944	17126	0.994	0.0561	926	0.98
MTR	3.81	4	1.59	0.944	17125	0.994	0.0561	927	0.98
F2RL2	3.81	4	1.59	0.944	17124	0.994	0.0561	928	0.98
NRBP2	3.81	4	1.59	0.944	17123	0.994	0.0562	929	0.98
IL20RB	3.81	4	1.59	0.944	17122	0.994	0.0562	930	0.98
TAS2R5	3.8	4	1.59	0.944	17121	0.994	0.0562	931	0.98
ATP2B3	3.8	4	1.59	0.944	17120	0.994	0.0562	932	0.98
LAMB1	3.8	4	1.59	0.944	17119	0.994	0.0563	933	0.98
MRPL46	3.8	4	1.59	0.944	17118	0.994	0.0563	934	0.98
PKIG	3.8	4	1.59	0.944	17117	0.994	0.0564	935	0.98
PTGER2	3.8	4	1.59	0.944	17116	0.994	0.0564	936	0.98
FKBP8	3.8	4	1.59	0.944	17115	0.994	0.0564	937	0.98
SGIP1	3.8	4	1.58	0.944	17114	0.994	0.0565	938	0.98
EXOSC1	3.8	4	1.58	0.943	17113	0.994	0.0565	939	0.98
STXBP6	3.8	4	1.58	0.943	17112	0.994	0.0565	940	0.98
MMP27	3.8	4	1.58	0.943	17111	0.994	0.0566	941	0.98
MS4A14	3.8	4	1.58	0.943	17110	0.994	0.0566	942	0.98
LRRC43	3.79	4	1.58	0.943	17109	0.994	0.0567	943	0.98
BEST1	3.79	4	1.58	0.943	17108	0.994	0.0568	944	0.98
INO80B	3.79	4	1.58	0.943	17107	0.994	0.0568	945	0.98
MRGPRX4	3.79	4	1.58	0.943	17106	0.994	0.0568	946	0.98
BRI3BP	3.79	4	1.58	0.943	17105	0.994	0.0569	947	0.98
NCK1	3.79	4	1.58	0.943	17104	0.994	0.0569	948	0.98
ALAS2	3.79	4	1.58	0.943	17103	0.994	0.0569	949	0.98
WIZ	3.79	4	1.58	0.943	17102	0.994	0.057	950	0.98
EPS15	3.79	4	1.58	0.943	17101	0.994	0.057	951	0.98
MAGEB3	3.79	4	1.58	0.943	17100	0.994	0.057	952	0.98
HIST1H4B	1.89	1	1.58	0.943	17099	0.994	0.057	953	0.98
FABP12	3.79	4	1.58	0.943	17098	0.994	0.0571	954	0.98
C10orf129	3.79	4	1.58	0.943	17097	0.994	0.0571	955	0.98
CLHC1	3.79	4	1.58	0.943	17096	0.994	0.0572	956	0.98
SPZ1	3.78	4	1.58	0.943	17095	0.994	0.0572	957	0.98
SIRT1	3.78	4	1.58	0.943	17094	0.994	0.0572	958	0.98
SPPL3	3.78	4	1.58	0.943	17093	0.994	0.0572	959	0.98
HPGDS	3.78	4	1.58	0.943	17092	0.994	0.0573	960	0.98
EPB41L4B	3.78	4	1.58	0.943	17091	0.994	0.0573	961	0.98
ZNF350	3.78	4	1.58	0.943	17090	0.994	0.0573	962	0.98
DRAM2	3.78	4	1.58	0.943	17089	0.994	0.0573	963	0.98
NDUFA6	3.78	4	1.58	0.943	17088	0.994	0.0574	964	0.98
SCCPDH	3.27	3	1.58	0.943	17087	0.994	0.0574	965	0.98
DIS3	3.78	4	1.58	0.943	17086	0.994	0.0574	966	0.98
UTP11L	3.78	4	1.58	0.943	17085	0.994	0.0575	967	0.98
AGPAT1	3.78	4	1.58	0.943	17084	0.994	0.0575	968	0.98
DNASE1	3.78	4	1.58	0.942	17083	0.994	0.0575	969	0.98
PAPOLG	3.78	4	1.57	0.942	17082	0.994	0.0576	970	0.98
DCTN4	3.77	4	1.57	0.942	17081	0.994	0.0578	971	0.98
SLC26A8	3.77	4	1.57	0.942	17080	0.994	0.0579	972	0.98
SLC35D2	3.77	4	1.57	0.942	17079	0.994	0.058	973	0.98
RPLP2	3.26	3	1.57	0.942	17078	0.994	0.058	974	0.98
FAM20C	3.77	4	1.57	0.942	17077	0.994	0.058	975	0.98
ITGB3BP	2.66	2	1.57	0.942	17076	0.994	0.0581	976	0.98
SOX7	3.77	4	1.57	0.942	17075	0.994	0.0581	977	0.98
RALGAPA2	3.77	4	1.57	0.942	17074	0.994	0.0582	978	0.98
FBXL5	3.77	4	1.57	0.942	17073	0.994	0.0582	979	0.98
TBCE	3.77	4	1.57	0.942	17072	0.994	0.0582	980	0.98
PLEKHA3	3.76	4	1.57	0.942	17071	0.994	0.0583	981	0.98
TMEM109	3.76	4	1.57	0.942	17070	0.994	0.0584	982	0.98
XRCC1	3.76	4	1.57	0.942	17069	0.994	0.0584	983	0.98
BLK	3.76	4	1.57	0.942	17068	0.994	0.0584	984	0.98
DFNA5	3.76	4	1.57	0.942	17067	0.994	0.0584	985	0.98
ZNF660	3.76	4	1.57	0.942	17066	0.994	0.0585	986	0.98
ZNF10	3.76	4	1.57	0.941	17065	0.994	0.0586	987	0.98
TMEM74	3.76	4	1.57	0.941	17064	0.994	0.0586	988	0.98
TAB1	3.76	4	1.57	0.941	17063	0.994	0.0586	989	0.98
CCP110	3.76	4	1.57	0.941	17062	0.994	0.0586	990	0.98
RABL5	3.76	4	1.57	0.941	17061	0.994	0.0586	991	0.98
SLC16A12	3.76	4	1.57	0.941	17060	0.994	0.0586	992	0.98
RNF123	3.76	4	1.57	0.941	17059	0.994	0.0587	993	0.98
DUT	3.76	4	1.57	0.941	17058	0.994	0.0587	994	0.98
NCAPH	3.76	4	1.57	0.941	17057	0.994	0.0587	995	0.98
HTR3B	3.75	4	1.56	0.941	17056	0.994	0.0588	996	0.98
ZNF605	3.75	4	1.56	0.941	17055	0.994	0.0588	997	0.98
HIST1H1E	3.75	4	1.56	0.941	17054	0.994	0.0588	998	0.98
CR1L	2.65	2	1.56	0.941	17053	0.994	0.0588	999	0.98
TDRD1	3.75	4	1.56	0.941	17052	0.994	0.059	1000	0.98
DIXDC1	3.75	4	1.56	0.941	17051	0.994	0.059	1001	0.98
IL36A	3.25	3	1.56	0.941	17050	0.994	0.059	1002	0.98
ISG15	3.75	4	1.56	0.941	17049	0.994	0.0591	1003	0.98
RHOV	3.75	4	1.56	0.941	17048	0.994	0.0592	1004	0.98
RHOB	3.75	4	1.56	0.941	17047	0.994	0.0592	1005	0.98
RPS16	3.75	4	1.56	0.941	17046	0.994	0.0593	1006	0.98
ERCC6L2	3.74	4	1.56	0.941	17045	0.994	0.0593	1007	0.98
CRYZL1	3.74	4	1.56	0.941	17044	0.994	0.0594	1008	0.98
HDGF	3.74	4	1.56	0.941	17043	0.994	0.0595	1009	0.98
ZNF652	3.74	4	1.56	0.94	17042	0.994	0.0597	1010	0.98
BRWD3	3.74	4	1.56	0.94	17041	0.994	0.0597	1011	0.98
CSMD2	3.73	4	1.56	0.94	17040	0.994	0.0598	1012	0.98
NPM3	3.73	4	1.56	0.94	17039	0.994	0.0598	1013	0.98
RPL18	3.73	4	1.56	0.94	17038	0.994	0.0598	1014	0.98
FDCSP	3.73	4	1.56	0.94	17037	0.994	0.0598	1015	0.98
NECAB3	3.73	4	1.56	0.94	17036	0.994	0.0599	1016	0.98
CNOT1	3.73	4	1.56	0.94	17035	0.994	0.0599	1017	0.98
PPP1R15B	3.73	4	1.55	0.94	17034	0.994	0.0601	1018	0.98
MSL1	3.73	4	1.55	0.94	17033	0.994	0.0602	1019	0.98
SHANK3	3.73	4	1.55	0.94	17032	0.994	0.0602	1020	0.98
NPY5R	3.73	4	1.55	0.94	17031	0.994	0.0602	1021	0.98
SULT1C4	3.73	4	1.55	0.94	17030	0.994	0.0603	1022	0.98
PLA2G15	3.73	4	1.55	0.94	17029	0.994	0.0603	1023	0.98
TMCO5A	3.73	4	1.55	0.94	17028	0.994	0.0603	1024	0.98
GPR39	3.72	4	1.55	0.94	17027	0.994	0.0604	1025	0.98
SOAT1	3.72	4	1.55	0.94	17026	0.994	0.0604	1026	0.98
FUCA1	3.72	4	1.55	0.939	17025	0.994	0.0605	1027	0.98
NFIL3	3.72	4	1.55	0.939	17024	0.994	0.0606	1028	0.98
SMCP	3.72	4	1.55	0.939	17023	0.994	0.0606	1029	0.98
CYP4Z1	3.72	4	1.55	0.939	17022	0.994	0.0606	1030	0.98
SPTSSB	3.72	4	1.55	0.939	17021	0.994	0.0607	1031	0.98
MAST2	3.72	4	1.55	0.939	17020	0.994	0.0608	1032	0.98
CCDC67	2.63	2	1.55	0.939	17019	0.994	0.0609	1033	0.98
MSH4	3.71	4	1.55	0.939	17018	0.994	0.0609	1034	0.98
SENP6	3.71	4	1.55	0.939	17017	0.994	0.061	1035	0.98
CCKBR	3.71	4	1.55	0.939	17016	0.994	0.061	1036	0.98
NOL6	3.71	4	1.55	0.939	17015	0.994	0.061	1037	0.98
PAFAH1B1	3.71	4	1.55	0.939	17014	0.994	0.0611	1038	0.98
SERPINA7	3.71	4	1.55	0.939	17013	0.994	0.0611	1039	0.98
SNX2	3.71	4	1.54	0.939	17012	0.994	0.0612	1040	0.98
SPOCK2	3.71	4	1.54	0.939	17011	0.994	0.0614	1041	0.98
ABHD13	3.7	4	1.54	0.939	17010	0.994	0.0614	1042	0.98
CPLX3	3.7	4	1.54	0.939	17009	0.994	0.0615	1043	0.98
KLK15	3.7	4	1.54	0.938	17008	0.994	0.0615	1044	0.98
PPHLN1	3.7	4	1.54	0.938	17007	0.994	0.0616	1045	0.98
CYP2R1	3.7	4	1.54	0.938	17006	0.994	0.0616	1046	0.98
SLCO1B7	3.7	4	1.54	0.938	17005	0.994	0.0617	1047	0.98
ADARB1	3.69	4	1.54	0.938	17004	0.994	0.0619	1048	0.98
WDR45B	3.69	4	1.54	0.938	17003	0.994	0.062	1049	0.98
SLC24A3	3.69	4	1.54	0.938	17002	0.994	0.062	1050	0.98
ZNF268	3.69	4	1.54	0.938	17001	0.994	0.062	1051	0.98
BTBD16	3.69	4	1.54	0.938	17000	0.994	0.0621	1052	0.98
KRTAP19-1	1.85	1	1.54	0.938	16999	0.994	0.0622	1053	0.98
PPP2CB	3.69	4	1.54	0.938	16998	0.994	0.0622	1054	0.98
TECPR2	3.69	4	1.54	0.938	16997	0.994	0.0623	1055	0.98
ARG2	3.69	4	1.54	0.938	16996	0.994	0.0623	1056	0.98
MED22	3.69	4	1.54	0.938	16995	0.994	0.0623	1057	0.98
EBF2	3.68	4	1.53	0.938	16994	0.994	0.0625	1058	0.98
ZNF14	3.68	4	1.53	0.937	16993	0.994	0.0626	1059	0.98
SON	3.68	4	1.53	0.937	16992	0.994	0.0627	1060	0.98
ZNF468	1.84	1	1.53	0.937	16991	0.994	0.0628	1061	0.98
EIF6	3.68	4	1.53	0.937	16990	0.994	0.0628	1062	0.98
DHX33	3.68	4	1.53	0.937	16989	0.994	0.0629	1063	0.98
OR1L6	3.18	3	1.53	0.937	16988	0.994	0.063	1064	0.98
NRK	3.68	4	1.53	0.937	16987	0.994	0.063	1065	0.98
RPL34	1.84	1	1.53	0.937	16986	0.994	0.063	1066	0.98
OR2AG2	3.67	4	1.53	0.937	16985	0.994	0.0632	1067	0.98
ACRV1	3.67	4	1.53	0.937	16984	0.994	0.0633	1068	0.98
ZNF79	3.67	4	1.53	0.937	16983	0.994	0.0633	1069	0.98
IL1B	3.67	4	1.53	0.937	16982	0.994	0.0634	1070	0.98
OR8J3	3.67	4	1.53	0.937	16981	0.994	0.0635	1071	0.98
ST13	1.83	1	1.53	0.937	16980	0.994	0.0635	1072	0.98
OR5AS1	3.67	4	1.53	0.936	16979	0.994	0.0635	1073	0.98
SESN2	3.67	4	1.53	0.936	16978	0.994	0.0635	1074	0.98
CTU2	3.66	4	1.52	0.936	16977	0.994	0.0638	1075	0.98
PDCD7	3.66	4	1.52	0.936	16976	0.994	0.0639	1076	0.98
NELL2	3.66	4	1.52	0.936	16975	0.994	0.0639	1077	0.98
ZNF57	3.66	4	1.52	0.936	16974	0.994	0.064	1078	0.98
CRNKL1	3.66	4	1.52	0.936	16973	0.994	0.064	1079	0.98
RET	3.66	4	1.52	0.936	16972	0.994	0.0641	1080	0.98
SIGLECL1	3.66	4	1.52	0.936	16971	0.994	0.0641	1081	0.98
SUV420H2	3.65	4	1.52	0.936	16970	0.994	0.0641	1082	0.98
DIEXF	3.65	4	1.52	0.936	16969	0.994	0.0642	1083	0.98
TM9SF1	3.65	4	1.52	0.936	16968	0.994	0.0642	1084	0.98
ETV1	3.65	4	1.52	0.936	16967	0.994	0.0643	1085	0.98
FAM196A	3.65	4	1.52	0.936	16966	0.994	0.0643	1086	0.98
MME	3.65	4	1.52	0.936	16965	0.994	0.0643	1087	0.98
OR6P1	3.65	4	1.52	0.936	16964	0.994	0.0644	1088	0.98
NARS	3.65	4	1.52	0.936	16963	0.994	0.0645	1089	0.98
OR2AE1	3.65	4	1.52	0.936	16962	0.994	0.0645	1090	0.98
ERAS	3.65	4	1.52	0.935	16961	0.994	0.0645	1091	0.98
MLLT11	3.65	4	1.52	0.935	16960	0.994	0.0646	1092	0.98
LSM14B	3.64	4	1.52	0.935	16959	0.994	0.0648	1093	0.98
ARL4C	3.64	4	1.52	0.935	16958	0.994	0.0648	1094	0.98
RPN2	3.64	4	1.52	0.935	16957	0.994	0.0649	1095	0.98
UBE2G1	3.64	4	1.52	0.935	16956	0.994	0.0649	1096	0.98
FAM57B	3.64	4	1.52	0.935	16955	0.994	0.0649	1097	0.98
MAP6	3.64	4	1.52	0.935	16954	0.994	0.0649	1098	0.98
SEC14L4	3.64	4	1.51	0.935	16953	0.994	0.0649	1099	0.98
EIF4E	3.64	4	1.51	0.935	16952	0.994	0.065	1100	0.98
BPGM	3.64	4	1.51	0.935	16951	0.994	0.065	1101	0.98
PPP2R1B	3.64	4	1.51	0.935	16950	0.994	0.0652	1102	0.98
ZFR2	3.63	4	1.51	0.935	16949	0.994	0.0653	1103	0.98
RRS1	3.63	4	1.51	0.935	16948	0.994	0.0653	1104	0.98
AK4	3.63	4	1.51	0.935	16947	0.994	0.0653	1105	0.98
EIF3I	3.63	4	1.51	0.935	16946	0.994	0.0653	1106	0.98
FLG	3.63	4	1.51	0.935	16945	0.994	0.0654	1107	0.98
CCDC136	3.15	3	1.51	0.935	16944	0.994	0.0654	1108	0.98
HECW2	3.63	4	1.51	0.935	16943	0.994	0.0655	1109	0.98
CELA2B	3.63	4	1.51	0.934	16942	0.994	0.0655	1110	0.98
CA1	3.63	4	1.51	0.934	16941	0.994	0.0655	1111	0.98
DYNLRB1	3.63	4	1.51	0.934	16940	0.994	0.0656	1112	0.98
PRPF39	3.63	4	1.51	0.934	16939	0.994	0.0658	1113	0.98
FAM65C	3.63	4	1.51	0.934	16938	0.994	0.0658	1114	0.98
INSL5	3.63	4	1.51	0.934	16937	0.994	0.0658	1115	0.98
PIP5K1C	3.63	4	1.51	0.934	16936	0.994	0.0658	1116	0.98
ZNF780B	3.62	4	1.51	0.934	16935	0.994	0.0658	1117	0.98
CNOT4	3.62	4	1.51	0.934	16934	0.994	0.0658	1118	0.98
PTCD2	3.62	4	1.51	0.934	16933	0.994	0.0659	1119	0.98
KIAA1432	3.62	4	1.51	0.934	16932	0.994	0.066	1120	0.98
ERVFRD-1	3.62	4	1.51	0.934	16931	0.994	0.0661	1121	0.98
LCNL1	3.62	4	1.51	0.934	16930	0.994	0.0661	1122	0.98
FBXW11	3.62	4	1.5	0.934	16929	0.994	0.0663	1123	0.98
OR1J2	3.62	4	1.5	0.934	16928	0.994	0.0663	1124	0.98
CLOCK	3.62	4	1.5	0.934	16927	0.994	0.0663	1125	0.98
MROH6	3.61	4	1.5	0.934	16926	0.994	0.0664	1126	0.98
ATP5B	3.61	4	1.5	0.934	16925	0.994	0.0665	1127	0.98
C18orf25	3.61	4	1.5	0.933	16924	0.994	0.0666	1128	0.98
GSTZ1	3.61	4	1.5	0.933	16923	0.994	0.0666	1129	0.98
MRPS25	3.61	4	1.5	0.933	16922	0.994	0.0666	1130	0.98
CD80	3.61	4	1.5	0.933	16921	0.994	0.0667	1131	0.98
EPHX1	3.61	4	1.5	0.933	16920	0.994	0.0667	1132	0.98
PABPC4	3.61	4	1.5	0.933	16919	0.994	0.0668	1133	0.98
RPL8	3.61	4	1.5	0.933	16918	0.994	0.0668	1134	0.98
LUC7L	3.61	4	1.5	0.933	16917	0.994	0.0668	1135	0.98
C10orf120	3.61	4	1.5	0.933	16916	0.994	0.0668	1136	0.98
SPATA17	3.61	4	1.5	0.933	16915	0.994	0.0668	1137	0.98
LPCAT2	3.61	4	1.5	0.933	16914	0.994	0.0669	1138	0.98
SDF2L1	3.61	4	1.5	0.933	16913	0.994	0.0669	1139	0.98
KCNH8	3.6	4	1.5	0.933	16912	0.994	0.067	1140	0.98
SSX5	2.55	2	1.5	0.933	16911	0.994	0.0671	1141	0.98
GSDMD	3.6	4	1.5	0.933	16910	0.994	0.0671	1142	0.98
BECN1	3.6	4	1.5	0.933	16909	0.994	0.0673	1143	0.98
SLC27A5	3.12	3	1.5	0.933	16908	0.994	0.0674	1144	0.98
KLK7	3.6	4	1.5	0.933	16907	0.994	0.0674	1145	0.98
SCAF4	3.59	4	1.49	0.932	16906	0.994	0.0676	1146	0.98
TRAFD1	3.59	4	1.49	0.932	16905	0.994	0.0677	1147	0.98
DHX32	3.59	4	1.49	0.932	16904	0.994	0.0677	1148	0.98
TTC23	3.59	4	1.49	0.932	16903	0.994	0.0677	1149	0.98
AZI1	3.59	4	1.49	0.932	16902	0.994	0.0677	1150	0.98
ZC3HC1	3.59	4	1.49	0.932	16901	0.994	0.0678	1151	0.98
MTERF	3.59	4	1.49	0.932	16900	0.994	0.0678	1152	0.98
C21orf37	1.79	1	1.49	0.932	16899	0.994	0.0679	1153	0.98
STK17A	3.59	4	1.49	0.932	16898	0.994	0.068	1154	0.98
FITM1	3.59	4	1.49	0.932	16897	0.994	0.068	1155	0.98
CSTF1	3.59	4	1.49	0.932	16896	0.994	0.068	1156	0.98
DNASE1L2	3.59	4	1.49	0.932	16895	0.994	0.0681	1157	0.98
NPEPL1	3.58	4	1.49	0.932	16894	0.994	0.0681	1158	0.98
RPIA	3.58	4	1.49	0.932	16893	0.994	0.0681	1159	0.98
HTRA4	3.58	4	1.49	0.932	16892	0.994	0.0681	1160	0.98
NDUFB10	3.58	4	1.49	0.931	16891	0.994	0.0685	1161	0.98
ABCB9	3.58	4	1.49	0.931	16890	0.994	0.0686	1162	0.98
BRD8	3.58	4	1.49	0.931	16889	0.994	0.0686	1163	0.98
ELOVL6	3.57	4	1.49	0.931	16888	0.994	0.0687	1164	0.98
RPL27	2.53	2	1.49	0.931	16887	0.994	0.0687	1165	0.98
LRR1	3.57	4	1.48	0.931	16886	0.994	0.0688	1166	0.98
CMTR2	3.57	4	1.48	0.931	16885	0.994	0.0688	1167	0.98
TIMELESS	3.57	4	1.48	0.931	16884	0.994	0.0688	1168	0.98
NXPH3	3.57	4	1.48	0.931	16883	0.994	0.0689	1169	0.98
C12orf75	3.57	4	1.48	0.931	16882	0.994	0.069	1170	0.98
ZNF599	3.57	4	1.48	0.931	16881	0.994	0.069	1171	0.98
ANXA4	3.57	4	1.48	0.931	16880	0.994	0.0691	1172	0.98
NDUFB9	3.57	4	1.48	0.931	16879	0.994	0.0692	1173	0.98
NARFL	3.57	4	1.48	0.931	16878	0.994	0.0692	1174	0.98
PET112	3.57	4	1.48	0.931	16877	0.994	0.0692	1175	0.98
KIR3DL2	3.57	4	1.48	0.931	16876	0.994	0.0692	1176	0.98
PELP1	3.57	4	1.48	0.931	16875	0.994	0.0693	1177	0.98
ORC6	3.56	4	1.48	0.931	16874	0.994	0.0693	1178	0.98
NONO	3.56	4	1.48	0.931	16873	0.994	0.0694	1179	0.98
MPO	3.56	4	1.48	0.931	16872	0.994	0.0694	1180	0.98
PABPC3	3.56	4	1.48	0.931	16871	0.994	0.0694	1181	0.98
CBX1	3.56	4	1.48	0.93	16870	0.994	0.0695	1182	0.98
C3orf49	3.56	4	1.48	0.93	16869	0.994	0.0695	1183	0.98
MZB1	3.56	4	1.48	0.93	16868	0.994	0.0697	1184	0.98
CHUK	3.56	4	1.48	0.93	16867	0.994	0.0698	1185	0.98
TLR6	3.56	4	1.48	0.93	16866	0.994	0.0698	1186	0.98
RHBDD1	3.55	4	1.48	0.93	16865	0.994	0.07	1187	0.98
ADAM12	3.55	4	1.48	0.93	16864	0.994	0.07	1188	0.98
FABP2	3.55	4	1.48	0.93	16863	0.994	0.07	1189	0.98
POC1A	3.55	4	1.48	0.93	16862	0.994	0.07	1190	0.98
ATXN7L3	3.55	4	1.48	0.93	16861	0.994	0.07	1191	0.98
RASSF4	3.55	4	1.47	0.93	16860	0.994	0.0702	1192	0.98
GLRX	3.55	4	1.47	0.93	16859	0.994	0.0702	1193	0.98
C7orf71	3.55	4	1.47	0.93	16858	0.994	0.0702	1194	0.98
ZBTB8A	3.55	4	1.47	0.93	16857	0.994	0.0702	1195	0.98
NCS1	3.55	4	1.47	0.93	16856	0.994	0.0703	1196	0.98
C11orf1	3.55	4	1.47	0.93	16855	0.994	0.0703	1197	0.98
TK2	3.55	4	1.47	0.93	16854	0.994	0.0704	1198	0.98
OR12D3	3.54	4	1.47	0.93	16853	0.994	0.0705	1199	0.98
APCS	3.54	4	1.47	0.929	16852	0.994	0.0705	1200	0.98
KIAA1715	3.54	4	1.47	0.929	16851	0.994	0.0707	1201	0.98
RNASE13	3.54	4	1.47	0.929	16850	0.994	0.0708	1202	0.98
ZNF566	3.54	4	1.47	0.929	16849	0.994	0.0708	1203	0.98
FAM169A	3.54	4	1.47	0.929	16848	0.994	0.0708	1204	0.98
DNTTIP2	3.54	4	1.47	0.929	16847	0.994	0.0708	1205	0.98
LCN8	3.54	4	1.47	0.929	16846	0.994	0.0708	1206	0.98
MTHFR	3.54	4	1.47	0.929	16845	0.994	0.0709	1207	0.98
SRP9	3.54	4	1.47	0.929	16844	0.994	0.0709	1208	0.98
SAMHD1	3.54	4	1.47	0.929	16843	0.994	0.0709	1209	0.98
MPG	3.54	4	1.47	0.929	16842	0.994	0.0709	1210	0.98
SNPH	3.54	4	1.47	0.929	16841	0.994	0.071	1211	0.98
ZNF479	1.77	1	1.47	0.929	16840	0.994	0.071	1212	0.98
MROH1	3.54	4	1.47	0.929	16839	0.994	0.071	1213	0.98
OR6Q1	3.53	4	1.47	0.929	16838	0.994	0.0711	1214	0.98
ZNF625	3.06	3	1.47	0.929	16837	0.994	0.0712	1215	0.98
DDX1	3.53	4	1.47	0.929	16836	0.994	0.0713	1216	0.98
AGFG2	3.53	4	1.47	0.929	16835	0.994	0.0713	1217	0.98
UHRF1BP1	3.53	4	1.47	0.929	16834	0.994	0.0713	1218	0.98
MRPS9	3.53	4	1.47	0.929	16833	0.994	0.0714	1219	0.98
ZG16B	3.53	4	1.47	0.929	16832	0.994	0.0714	1220	0.98
OR2T27	1.76	1	1.47	0.929	16831	0.994	0.0714	1221	0.98
C11orf80	3.53	4	1.46	0.928	16830	0.994	0.0716	1222	0.98
KIAA0895	3.53	4	1.46	0.928	16829	0.994	0.0716	1223	0.98
COX16	3.53	4	1.46	0.928	16828	0.994	0.0716	1224	0.98
SLC16A7	3.52	4	1.46	0.928	16827	0.994	0.0717	1225	0.98
TNP2	3.52	4	1.46	0.928	16826	0.994	0.0718	1226	0.98
EZH2	3.52	4	1.46	0.928	16825	0.994	0.0719	1227	0.98
PTGS2	3.52	4	1.46	0.928	16824	0.994	0.0719	1228	0.98
EBPL	3.52	4	1.46	0.928	16823	0.994	0.072	1229	0.98
PDIA6	3.52	4	1.46	0.928	16822	0.994	0.072	1230	0.98
MTOR	3.52	4	1.46	0.928	16821	0.994	0.072	1231	0.98
CENPT	3.52	4	1.46	0.928	16820	0.994	0.072	1232	0.98
CLEC4G	3.52	4	1.46	0.928	16819	0.994	0.072	1233	0.98
TBL1X	3.52	4	1.46	0.928	16818	0.994	0.0721	1234	0.98
C12orf42	3.52	4	1.46	0.928	16817	0.994	0.0721	1235	0.98
SYNGR3	3.52	4	1.46	0.928	16816	0.994	0.0722	1236	0.98
NKD2	3.52	4	1.46	0.928	16815	0.994	0.0722	1237	0.98
ACAD8	3.51	4	1.46	0.928	16814	0.994	0.0723	1238	0.98
DGAT2L6	3.51	4	1.46	0.928	16813	0.994	0.0723	1239	0.98
OR52E2	3.51	4	1.46	0.928	16812	0.994	0.0724	1240	0.98
LYN	3.51	4	1.46	0.928	16811	0.994	0.0724	1241	0.98
HAT1	3.51	4	1.46	0.928	16810	0.994	0.0724	1242	0.98
PSIP1	3.51	4	1.46	0.928	16809	0.994	0.0725	1243	0.98
GRHL1	3.51	4	1.46	0.928	16808	0.994	0.0725	1244	0.98
OR4D1	3.51	4	1.46	0.927	16807	0.994	0.0725	1245	0.98
CYP3A5	3.51	4	1.46	0.927	16806	0.994	0.0727	1246	0.98
RMDN1	3.51	4	1.46	0.927	16805	0.994	0.0727	1247	0.98
PTPN12	3.51	4	1.46	0.927	16804	0.994	0.0727	1248	0.98
CBY3	3.51	4	1.46	0.927	16803	0.994	0.0728	1249	0.98
CHST11	3.51	4	1.46	0.927	16802	0.994	0.0728	1250	0.98
PIWIL1	3.51	4	1.46	0.927	16801	0.994	0.0728	1251	0.98
DZIP1L	3.51	4	1.45	0.927	16800	0.994	0.0728	1252	0.98
PIP4K2A	3.5	4	1.45	0.927	16799	0.994	0.0729	1253	0.98
GCG	3.5	4	1.45	0.927	16798	0.994	0.073	1254	0.98
WFDC10B	2.48	2	1.45	0.927	16797	0.994	0.073	1255	0.98
ABRA	3.5	4	1.45	0.927	16796	0.994	0.073	1256	0.98
ABAT	3.5	4	1.45	0.927	16795	0.994	0.0731	1257	0.98
ANKRD17	3.5	4	1.45	0.927	16794	0.994	0.0731	1258	0.98
ZFYVE1	3.5	4	1.45	0.927	16793	0.994	0.0731	1259	0.98
PSTPIP2	3.5	4	1.45	0.927	16792	0.994	0.0731	1260	0.98
WDR12	3.5	4	1.45	0.927	16791	0.994	0.0731	1261	0.98
EBLN1	3.5	4	1.45	0.927	16790	0.994	0.0732	1262	0.98
TICRR	3.5	4	1.45	0.927	16789	0.994	0.0733	1263	0.98
LAPTM4B	3.5	4	1.45	0.927	16788	0.994	0.0733	1264	0.98
TMC1	3.5	4	1.45	0.927	16787	0.994	0.0733	1265	0.98
TIMM22	3.49	4	1.45	0.926	16786	0.994	0.0735	1266	0.98
RAB30	3.49	4	1.45	0.926	16785	0.994	0.0736	1267	0.98
CDC42EP4	3.49	4	1.45	0.926	16784	0.994	0.0736	1268	0.98
ZNF253	3.02	3	1.45	0.926	16783	0.994	0.0737	1269	0.98
PLEKHO1	3.49	4	1.45	0.926	16782	0.994	0.0737	1270	0.98
CTRC	3.49	4	1.45	0.926	16781	0.994	0.0738	1271	0.98
FARSA	3.49	4	1.45	0.926	16780	0.994	0.0738	1272	0.98
TMED5	3.49	4	1.45	0.926	16779	0.994	0.0738	1273	0.98
DNAJC15	3.49	4	1.45	0.926	16778	0.994	0.0739	1274	0.98
UMPS	3.49	4	1.45	0.926	16777	0.994	0.0739	1275	0.98
RGR	3.49	4	1.45	0.926	16776	0.994	0.074	1276	0.98
VAV3	3.49	4	1.45	0.926	16775	0.994	0.074	1277	0.98
ZDHHC6	3.48	4	1.44	0.926	16774	0.994	0.0743	1278	0.98
RPL10A	3.01	3	1.44	0.926	16773	0.994	0.0744	1279	0.98
FRMD4A	3.48	4	1.44	0.926	16772	0.994	0.0744	1280	0.98
AKAP8	3.48	4	1.44	0.925	16771	0.994	0.0746	1281	0.98
NDUFA4	2.46	2	1.44	0.925	16770	0.994	0.0746	1282	0.98
RAD21L1	3.48	4	1.44	0.925	16769	0.994	0.0746	1283	0.98
LBP	3.48	4	1.44	0.925	16768	0.994	0.0746	1284	0.98
PRDM9	3.01	3	1.44	0.925	16767	0.994	0.0747	1285	0.98
DOCK2	3.48	4	1.44	0.925	16766	0.994	0.0747	1286	0.98
TOMM22	3.47	4	1.44	0.925	16765	0.994	0.0748	1287	0.98
SCGB1D2	3.47	4	1.44	0.925	16764	0.994	0.0748	1288	0.98
OXGR1	3.47	4	1.44	0.925	16763	0.994	0.0748	1289	0.98
FGF18	3.47	4	1.44	0.925	16762	0.994	0.0749	1290	0.98
ANKRD13C	3.47	4	1.44	0.925	16761	0.994	0.0749	1291	0.98
OR3A3	3.47	4	1.44	0.925	16760	0.994	0.075	1292	0.98
CNTN1	3.47	4	1.44	0.925	16759	0.994	0.075	1293	0.98
ASCC2	3.47	4	1.44	0.925	16758	0.994	0.075	1294	0.98
COL15A1	3.47	4	1.44	0.925	16757	0.994	0.0751	1295	0.98
SYCE1	3.47	4	1.44	0.925	16756	0.994	0.0752	1296	0.98
NPC2	3.47	4	1.44	0.925	16755	0.994	0.0753	1297	0.98
SLCO2B1	3.47	4	1.44	0.925	16754	0.994	0.0753	1298	0.98
KRR1	3.47	4	1.44	0.925	16753	0.994	0.0753	1299	0.98
CCNE2	3.46	4	1.44	0.925	16752	0.994	0.0754	1300	0.98
CCDC65	3.46	4	1.44	0.925	16751	0.994	0.0754	1301	0.98
TNMD	3.46	4	1.44	0.925	16750	0.994	0.0754	1302	0.98
BHLHE23	3.46	4	1.44	0.925	16749	0.994	0.0755	1303	0.98
PIWIL2	3.46	4	1.44	0.925	16748	0.994	0.0755	1304	0.98
MRAP	3.46	4	1.44	0.924	16747	0.994	0.0755	1305	0.98
RPS14	3.46	4	1.44	0.924	16746	0.994	0.0756	1306	0.98
EIF3L	3.46	4	1.43	0.924	16745	0.994	0.0757	1307	0.98
GNGT1	3.46	4	1.43	0.924	16744	0.994	0.0757	1308	0.98
RFX8	3.46	4	1.43	0.924	16743	0.994	0.0758	1309	0.98
ZCCHC7	3.46	4	1.43	0.924	16742	0.994	0.0758	1310	0.98
GLIPR2	3.46	4	1.43	0.924	16741	0.994	0.0758	1311	0.98
TTC5	3.46	4	1.43	0.924	16740	0.994	0.0759	1312	0.98
EMR3	3.46	4	1.43	0.924	16739	0.994	0.0759	1313	0.98
C6orf58	3.46	4	1.43	0.924	16738	0.994	0.0759	1314	0.98
POLR1A	3.45	4	1.43	0.924	16737	0.994	0.076	1315	0.98
ARL5B	3.45	4	1.43	0.924	16736	0.994	0.0762	1316	0.98
STAM2	3.45	4	1.43	0.924	16735	0.994	0.0762	1317	0.98
PSMG3	3.45	4	1.43	0.924	16734	0.994	0.0763	1318	0.98
DCLRE1B	3.45	4	1.43	0.924	16733	0.994	0.0764	1319	0.98
RFC5	3.45	4	1.43	0.924	16732	0.994	0.0765	1320	0.98
THSD1	3.45	4	1.43	0.924	16731	0.994	0.0765	1321	0.98
TUBE1	3.45	4	1.43	0.923	16730	0.994	0.0766	1322	0.98
EPGN	3.45	4	1.43	0.923	16729	0.994	0.0766	1323	0.98
ZNF233	2.98	3	1.43	0.923	16728	0.994	0.0766	1324	0.98
KDR	3.45	4	1.43	0.923	16727	0.994	0.0766	1325	0.98
NOC3L	3.45	4	1.43	0.923	16726	0.994	0.0766	1326	0.98
UBAP1	3.44	4	1.43	0.923	16725	0.994	0.0767	1327	0.98
LMAN1	3.44	4	1.43	0.923	16724	0.994	0.0768	1328	0.98
STK19	3.44	4	1.43	0.923	16723	0.994	0.0768	1329	0.98
RALY	3.44	4	1.43	0.923	16722	0.994	0.0769	1330	0.98
PLA2G4F	3.44	4	1.43	0.923	16721	0.994	0.077	1331	0.98
SH2D1A	3.44	4	1.43	0.923	16720	0.994	0.077	1332	0.98
A2ML1	3.44	4	1.42	0.923	16719	0.994	0.0772	1333	0.98
SORCS3	3.44	4	1.42	0.923	16718	0.994	0.0772	1334	0.98
SULT1E1	3.43	4	1.42	0.923	16717	0.994	0.0773	1335	0.98
CIRH1A	3.43	4	1.42	0.923	16716	0.994	0.0774	1336	0.98
UTRN	3.43	4	1.42	0.923	16715	0.994	0.0774	1337	0.98
IL1A	3.43	4	1.42	0.922	16714	0.994	0.0776	1338	0.98
C17orf105	3.43	4	1.42	0.922	16713	0.994	0.0777	1339	0.98
FAM71C	3.43	4	1.42	0.922	16712	0.994	0.0778	1340	0.98
MDK	3.43	4	1.42	0.922	16711	0.994	0.0778	1341	0.98
TCEB3	3.43	4	1.42	0.922	16710	0.994	0.0778	1342	0.98
POU2F3	3.43	4	1.42	0.922	16709	0.994	0.0778	1343	0.98
UTP6	3.43	4	1.42	0.922	16708	0.994	0.0778	1344	0.98
EVA1C	2.97	3	1.42	0.922	16707	0.994	0.0779	1345	0.98
OR2A5	3.42	4	1.42	0.922	16706	0.994	0.0779	1346	0.98
IMMT	3.42	4	1.42	0.922	16705	0.994	0.0779	1347	0.98
PANK2	3.42	4	1.42	0.922	16704	0.994	0.0779	1348	0.98
NEIL1	3.42	4	1.42	0.922	16703	0.994	0.0779	1349	0.98
FLCN	3.42	4	1.42	0.922	16702	0.994	0.078	1350	0.98
SS18L1	3.42	4	1.42	0.922	16701	0.994	0.078	1351	0.98
SULT1C3	3.42	4	1.42	0.922	16700	0.994	0.078	1352	0.98
NETO1	3.42	4	1.42	0.922	16699	0.994	0.078	1353	0.98
COL4A6	3.42	4	1.42	0.922	16698	0.994	0.078	1354	0.98
RBMX2	3.42	4	1.42	0.922	16697	0.994	0.078	1355	0.98
SF3A3	3.42	4	1.42	0.922	16696	0.994	0.0781	1356	0.98
TOB2	3.42	4	1.42	0.922	16695	0.994	0.0781	1357	0.98
SF3B2	3.42	4	1.42	0.922	16694	0.994	0.0781	1358	0.98
ZFP64	3.42	4	1.42	0.922	16693	0.994	0.0782	1359	0.98
FAM76B	3.42	4	1.42	0.922	16692	0.994	0.0782	1360	0.98
MUC4	3.42	4	1.42	0.922	16691	0.994	0.0782	1361	0.98
SCUBE2	3.42	4	1.42	0.922	16690	0.994	0.0783	1362	0.98
TASP1	3.42	4	1.42	0.922	16689	0.994	0.0784	1363	0.98
CNKSR2	3.42	4	1.42	0.922	16688	0.994	0.0784	1364	0.98
KLHDC7B	3.42	4	1.42	0.922	16687	0.994	0.0784	1365	0.98
C4orf48	3.42	4	1.41	0.921	16686	0.994	0.0785	1366	0.98
KPNA2	3.41	4	1.41	0.921	16685	0.994	0.0786	1367	0.98
MED17	3.41	4	1.41	0.921	16684	0.994	0.0787	1368	0.98
FCGR2B	3.41	4	1.41	0.921	16683	0.994	0.0787	1369	0.98
KLF8	3.41	4	1.41	0.921	16682	0.994	0.0788	1370	0.98
ZNF132	3.41	4	1.41	0.921	16681	0.994	0.0789	1371	0.98
MARK3	3.41	4	1.41	0.921	16680	0.994	0.0789	1372	0.98
ATP2A2	3.41	4	1.41	0.921	16679	0.994	0.079	1373	0.98
TPRKB	3.41	4	1.41	0.921	16678	0.994	0.0791	1374	0.98
ANKRD1	3.41	4	1.41	0.921	16677	0.994	0.0791	1375	0.98
FXN	3.41	4	1.41	0.921	16676	0.994	0.0792	1376	0.98
CACNG2	3.41	4	1.41	0.921	16675	0.994	0.0792	1377	0.98
AVEN	3.4	4	1.41	0.921	16674	0.994	0.0794	1378	0.98
LYG2	3.4	4	1.41	0.921	16673	0.994	0.0794	1379	0.98
PSMB2	3.4	4	1.41	0.92	16672	0.994	0.0796	1380	0.98
CIB2	3.4	4	1.41	0.92	16671	0.994	0.0796	1381	0.98
DSCAML1	3.4	4	1.41	0.92	16670	0.994	0.0796	1382	0.98
PALMD	3.4	4	1.41	0.92	16669	0.994	0.0797	1383	0.98
POLR2B	3.4	4	1.41	0.92	16668	0.994	0.0797	1384	0.98
RPS4X	1.7	1	1.41	0.92	16667	0.994	0.0799	1385	0.98
AIDA	3.39	4	1.41	0.92	16666	0.994	0.0799	1386	0.98
MRPL32	3.39	4	1.41	0.92	16665	0.994	0.08	1387	0.98
PCNXL2	3.39	4	1.4	0.92	16664	0.994	0.08	1388	0.98
FANCC	3.39	4	1.4	0.92	16663	0.994	0.0801	1389	0.98
SMARCAD1	3.39	4	1.4	0.92	16662	0.994	0.0802	1390	0.98
CCL24	3.39	4	1.4	0.92	16661	0.994	0.0802	1391	0.98
ZEB2	3.39	4	1.4	0.92	16660	0.994	0.0803	1392	0.98
RAE1	3.39	4	1.4	0.92	16659	0.994	0.0803	1393	0.98
B3GNT4	3.39	4	1.4	0.92	16658	0.994	0.0803	1394	0.98
IL36B	3.39	4	1.4	0.92	16657	0.994	0.0804	1395	0.98
CUL2	3.39	4	1.4	0.92	16656	0.994	0.0804	1396	0.98
DIAPH2	3.38	4	1.4	0.919	16655	0.994	0.0806	1397	0.98
USP22	3.38	4	1.4	0.919	16654	0.994	0.0806	1398	0.98
PTCD3	3.38	4	1.4	0.919	16653	0.994	0.0807	1399	0.98
GGPS1	3.38	4	1.4	0.919	16652	0.994	0.0807	1400	0.98
POLR1E	3.38	4	1.4	0.919	16651	0.994	0.0807	1401	0.98
EPN1	3.38	4	1.4	0.919	16650	0.994	0.0807	1402	0.98
CCDC101	3.38	4	1.4	0.919	16649	0.994	0.0807	1403	0.98
MGME1	3.38	4	1.4	0.919	16648	0.994	0.0808	1404	0.98
ARHGAP12	3.38	4	1.4	0.919	16647	0.994	0.0809	1405	0.98
ZNF805	3.38	4	1.4	0.919	16646	0.994	0.0809	1406	0.98
ZNF804B	3.38	4	1.4	0.919	16645	0.994	0.0809	1407	0.98
MCM9	3.38	4	1.4	0.919	16644	0.994	0.0809	1408	0.98
TSFM	3.38	4	1.4	0.919	16643	0.994	0.0809	1409	0.98
CDH7	3.38	4	1.4	0.919	16642	0.994	0.081	1410	0.98
COL24A1	3.38	4	1.4	0.919	16641	0.994	0.0812	1411	0.98
SLC35B1	3.37	4	1.4	0.919	16640	0.994	0.0812	1412	0.98
GNL3	3.37	4	1.4	0.919	16639	0.994	0.0812	1413	0.98
SATB1	3.37	4	1.4	0.919	16638	0.994	0.0813	1414	0.98
SELT	3.37	4	1.4	0.919	16637	0.994	0.0814	1415	0.98
MAP3K7CL	3.37	4	1.4	0.919	16636	0.994	0.0814	1416	0.98
OR3A1	3.37	4	1.4	0.919	16635	0.994	0.0815	1417	0.98
ACVR1C	3.37	4	1.4	0.919	16634	0.994	0.0815	1418	0.98
NEDD1	3.37	4	1.39	0.918	16633	0.994	0.0817	1419	0.98
NIPA2	3.37	4	1.39	0.918	16632	0.994	0.0817	1420	0.98
BDKRB2	3.37	4	1.39	0.918	16631	0.994	0.0817	1421	0.98
GABARAPL1	3.37	4	1.39	0.918	16630	0.994	0.0818	1422	0.98
WDR49	3.37	4	1.39	0.918	16629	0.994	0.0818	1423	0.98
PPRC1	3.36	4	1.39	0.918	16628	0.994	0.082	1424	0.98
KIF3B	3.36	4	1.39	0.918	16627	0.994	0.082	1425	0.98
DDC	3.36	4	1.39	0.918	16626	0.994	0.082	1426	0.98
ADCYAP1R1	3.36	4	1.39	0.918	16625	0.994	0.0821	1427	0.98
KBTBD2	3.36	4	1.39	0.918	16624	0.994	0.0821	1428	0.98
MICU1	3.36	4	1.39	0.918	16623	0.994	0.0823	1429	0.98
DPM1	3.36	4	1.39	0.918	16622	0.994	0.0824	1430	0.98
TEPP	3.36	4	1.39	0.918	16621	0.994	0.0825	1431	0.98
C20orf112	3.36	4	1.39	0.917	16620	0.994	0.0825	1432	0.98
IFNK	3.36	4	1.39	0.917	16619	0.994	0.0825	1433	0.98
SLC25A40	3.35	4	1.39	0.917	16618	0.994	0.0827	1434	0.98
DYM	3.35	4	1.39	0.917	16617	0.994	0.0827	1435	0.98
PRSS38	3.35	4	1.39	0.917	16616	0.994	0.0827	1436	0.98
MRPS28	3.35	4	1.39	0.917	16615	0.994	0.0827	1437	0.98
OR51F2	3.35	4	1.39	0.917	16614	0.994	0.0827	1438	0.98
TFAP2E	3.35	4	1.39	0.917	16613	0.994	0.0828	1439	0.98
PKLR	3.35	4	1.39	0.917	16612	0.994	0.0828	1440	0.98
OAZ2	3.35	4	1.39	0.917	16611	0.994	0.0828	1441	0.98
DDI1	3.35	4	1.39	0.917	16610	0.994	0.0828	1442	0.98
BPI	3.35	4	1.39	0.917	16609	0.994	0.0828	1443	0.98
VIP	3.35	4	1.39	0.917	16608	0.994	0.0828	1444	0.98
CPSF2	3.35	4	1.39	0.917	16607	0.994	0.0829	1445	0.98
CLCN6	3.35	4	1.39	0.917	16606	0.994	0.083	1446	0.98
ADAM32	3.35	4	1.39	0.917	16605	0.994	0.083	1447	0.98
HPSE2	3.35	4	1.38	0.917	16604	0.994	0.0831	1448	0.98
CADM3	3.35	4	1.38	0.917	16603	0.994	0.0832	1449	0.98
DLAT	3.34	4	1.38	0.917	16602	0.994	0.0832	1450	0.98
MMD	3.34	4	1.38	0.917	16601	0.994	0.0833	1451	0.98
SIDT2	3.34	4	1.38	0.917	16600	0.994	0.0834	1452	0.98
LYSMD3	3.34	4	1.38	0.917	16599	0.994	0.0834	1453	0.98
EFHD2	3.34	4	1.38	0.917	16598	0.994	0.0834	1454	0.98
CTSW	3.34	4	1.38	0.917	16597	0.994	0.0835	1455	0.98
EID1	3.34	4	1.38	0.917	16596	0.994	0.0835	1456	0.98
DGUOK	3.34	4	1.38	0.916	16595	0.994	0.0835	1457	0.98
PRR19	3.34	4	1.38	0.916	16594	0.994	0.0836	1458	0.98
TUBB	3.34	4	1.38	0.916	16593	0.994	0.0836	1459	0.98
MICAL2	3.34	4	1.38	0.916	16592	0.994	0.0836	1460	0.98
NFAT5	3.34	4	1.38	0.916	16591	0.994	0.0836	1461	0.98
UTP15	3.34	4	1.38	0.916	16590	0.994	0.0837	1462	0.98
OR5K4	3.34	4	1.38	0.916	16589	0.994	0.0837	1463	0.98
PRSS36	3.34	4	1.38	0.916	16588	0.994	0.0837	1464	0.98
MIEF1	3.34	4	1.38	0.916	16587	0.994	0.0838	1465	0.98
RASEF	3.34	4	1.38	0.916	16586	0.994	0.0838	1466	0.98
GRB14	3.33	4	1.38	0.916	16585	0.994	0.0839	1467	0.98
RAG2	3.33	4	1.38	0.916	16584	0.994	0.0841	1468	0.98
ZNF354B	3.33	4	1.38	0.916	16583	0.994	0.0841	1469	0.98
MCM8	3.33	4	1.38	0.916	16582	0.994	0.0841	1470	0.98
TSG101	3.33	4	1.38	0.916	16581	0.994	0.0841	1471	0.98
POLE	3.33	4	1.38	0.916	16580	0.994	0.0842	1472	0.98
U2AF1	3.32	4	1.37	0.915	16579	0.994	0.0846	1473	0.98
MATN4	3.32	4	1.37	0.915	16578	0.994	0.0847	1474	0.98
TRAF7	3.32	4	1.37	0.915	16577	0.994	0.0848	1475	0.98
OR5T3	2.88	3	1.37	0.915	16576	0.994	0.0848	1476	0.98
TRAK2	3.32	4	1.37	0.915	16575	0.994	0.085	1477	0.98
ZNF180	3.32	4	1.37	0.915	16574	0.994	0.085	1478	0.98
GP1BA	3.32	4	1.37	0.915	16573	0.994	0.0851	1479	0.98
SLC41A2	3.32	4	1.37	0.915	16572	0.994	0.0852	1480	0.98
OR1J4	3.32	4	1.37	0.915	16571	0.994	0.0852	1481	0.98
DCUN1D1	3.31	4	1.37	0.915	16570	0.994	0.0853	1482	0.98
NELFCD	3.31	4	1.37	0.915	16569	0.994	0.0853	1483	0.98
CD63	3.31	4	1.37	0.915	16568	0.994	0.0855	1484	0.98
ITGB2	3.31	4	1.37	0.914	16567	0.994	0.0856	1485	0.98
PPP1R21	3.31	4	1.37	0.914	16566	0.994	0.0856	1486	0.98
KLF11	3.31	4	1.37	0.914	16565	0.994	0.0856	1487	0.98
QRSL1	3.31	4	1.37	0.914	16564	0.994	0.0857	1488	0.98
GUSB	3.31	4	1.37	0.914	16563	0.994	0.0858	1489	0.98
LIF	3.31	4	1.37	0.914	16562	0.994	0.0858	1490	0.98
TMEM212	3.31	4	1.37	0.914	16561	0.994	0.0859	1491	0.98
PARK2	3.31	4	1.37	0.914	16560	0.994	0.0859	1492	0.98
MRPS11	3.3	4	1.37	0.914	16559	0.994	0.086	1493	0.98
NUMA1	3.3	4	1.37	0.914	16558	0.994	0.0861	1494	0.98
TTC33	3.3	4	1.36	0.914	16557	0.994	0.0861	1495	0.98
SH3BP5L	3.3	4	1.36	0.914	16556	0.994	0.0861	1496	0.98
MTFR1L	3.3	4	1.36	0.914	16555	0.994	0.0862	1497	0.98
RPL5	2.33	2	1.36	0.914	16554	0.994	0.0862	1498	0.98
PLSCR1	3.3	4	1.36	0.914	16553	0.994	0.0862	1499	0.98
PAFAH1B2	3.3	4	1.36	0.914	16552	0.994	0.0862	1500	0.98
EFTUD1	3.3	4	1.36	0.914	16551	0.994	0.0863	1501	0.98
ITGB1BP1	3.3	4	1.36	0.914	16550	0.994	0.0863	1502	0.98
FAM200A	3.3	4	1.36	0.914	16549	0.994	0.0864	1503	0.98
TBPL2	3.3	4	1.36	0.913	16548	0.994	0.0866	1504	0.98
JMJD8	3.29	4	1.36	0.913	16547	0.994	0.0867	1505	0.98
GPC5	3.29	4	1.36	0.913	16546	0.994	0.0867	1506	0.98
CCDC22	3.29	4	1.36	0.913	16545	0.994	0.0867	1507	0.98
JPH2	3.29	4	1.36	0.913	16544	0.994	0.0868	1508	0.98
TAOK2	2.85	3	1.36	0.913	16543	0.994	0.0868	1509	0.98
HS3ST3A1	3.29	4	1.36	0.913	16542	0.994	0.0869	1510	0.98
ISG20L2	3.29	4	1.36	0.913	16541	0.994	0.087	1511	0.98
CDS2	3.29	4	1.36	0.913	16540	0.994	0.087	1512	0.98
HNRNPM	3.29	4	1.36	0.913	16539	0.994	0.087	1513	0.98
SLC25A31	3.29	4	1.36	0.913	16538	0.994	0.0871	1514	0.98
GJA1	3.29	4	1.36	0.913	16537	0.994	0.0871	1515	0.98
RSRC2	3.29	4	1.36	0.913	16536	0.994	0.0871	1516	0.98
RUFY2	3.29	4	1.36	0.913	16535	0.994	0.0872	1517	0.98
SLC13A5	3.28	4	1.36	0.913	16534	0.994	0.0874	1518	0.98
EMC7	3.28	4	1.36	0.913	16533	0.994	0.0875	1519	0.98
ERRFI1	3.28	4	1.36	0.913	16532	0.994	0.0875	1520	0.98
WDR5	3.28	4	1.36	0.913	16531	0.994	0.0875	1521	0.98
ZNF257	3.28	4	1.36	0.912	16530	0.994	0.0876	1522	0.98
NOTO	3.28	4	1.36	0.912	16529	0.994	0.0876	1523	0.98
ASRGL1	3.28	4	1.36	0.912	16528	0.994	0.0877	1524	0.98
GABRB1	3.28	4	1.35	0.912	16527	0.994	0.0879	1525	0.98
CNOT3	3.28	4	1.35	0.912	16526	0.994	0.0879	1526	0.98
STATH	2.84	3	1.35	0.912	16525	0.994	0.0879	1527	0.98
ZNF580	3.28	4	1.35	0.912	16524	0.994	0.0879	1528	0.98
TMEM104	3.28	4	1.35	0.912	16523	0.994	0.088	1529	0.98
KCNE2	3.28	4	1.35	0.912	16522	0.994	0.088	1530	0.98
STRC	3.28	4	1.35	0.912	16521	0.994	0.088	1531	0.98
GBP5	3.28	4	1.35	0.912	16520	0.994	0.088	1532	0.98
SLFNL1	3.27	4	1.35	0.912	16519	0.994	0.0881	1533	0.98
C8orf37	3.27	4	1.35	0.912	16518	0.994	0.0881	1534	0.98
OXLD1	3.27	4	1.35	0.912	16517	0.994	0.0881	1535	0.98
NDUFS5	3.27	4	1.35	0.912	16516	0.994	0.0882	1536	0.98
UBQLN3	3.27	4	1.35	0.912	16515	0.994	0.0882	1537	0.98
FOXJ1	3.27	4	1.35	0.912	16514	0.994	0.0884	1538	0.98
POP7	3.27	4	1.35	0.912	16513	0.994	0.0884	1539	0.98
TULP2	3.27	4	1.35	0.912	16512	0.994	0.0885	1540	0.98
TSPYL1	3.27	4	1.35	0.911	16511	0.994	0.0886	1541	0.98
SIGLEC6	3.26	4	1.35	0.911	16510	0.994	0.0888	1542	0.98
TIFAB	3.26	4	1.35	0.911	16509	0.994	0.0888	1543	0.98
LRRK1	3.26	4	1.35	0.911	16508	0.994	0.0888	1544	0.98
LYZ	3.26	4	1.35	0.911	16507	0.994	0.0889	1545	0.98
C9orf72	3.26	4	1.35	0.911	16506	0.994	0.0889	1546	0.98
TAS2R38	3.26	4	1.35	0.911	16505	0.994	0.0889	1547	0.98
TIMM17A	3.26	4	1.35	0.911	16504	0.994	0.089	1548	0.98
BCKDHA	3.26	4	1.35	0.911	16503	0.994	0.0891	1549	0.98
FOXR2	3.26	4	1.35	0.911	16502	0.994	0.0891	1550	0.98
C12orf29	3.26	4	1.35	0.911	16501	0.994	0.0891	1551	0.98
NFIB	3.26	4	1.35	0.911	16500	0.994	0.0893	1552	0.98
FGG	3.26	4	1.35	0.911	16499	0.994	0.0893	1553	0.98
MTRR	3.26	4	1.34	0.911	16498	0.994	0.0894	1554	0.98
C2orf40	3.26	4	1.34	0.911	16497	0.994	0.0894	1555	0.98
PIR	3.25	4	1.34	0.911	16496	0.994	0.0895	1556	0.98
OR1D2	3.25	4	1.34	0.91	16495	0.994	0.0896	1557	0.98
CCDC178	3.25	4	1.34	0.91	16494	0.994	0.0896	1558	0.98
ACAD9	3.25	4	1.34	0.91	16493	0.994	0.0896	1559	0.98
PYHIN1	3.25	4	1.34	0.91	16492	0.994	0.0896	1560	0.98
CPNE3	3.25	4	1.34	0.91	16491	0.994	0.0897	1561	0.98
ZNF157	3.25	4	1.34	0.91	16490	0.994	0.0897	1562	0.98
TFB2M	3.25	4	1.34	0.91	16489	0.994	0.0898	1563	0.98
ZNF84	3.25	4	1.34	0.91	16488	0.994	0.0899	1564	0.98
OTC	3.25	4	1.34	0.91	16487	0.994	0.0899	1565	0.98
CAND1	3.25	4	1.34	0.91	16486	0.994	0.0899	1566	0.98
SHQ1	3.25	4	1.34	0.91	16485	0.994	0.09	1567	0.98
CDHR1	3.25	4	1.34	0.91	16484	0.994	0.0901	1568	0.98
AP2A2	3.24	4	1.34	0.91	16483	0.994	0.0902	1569	0.98
VHL	3.24	4	1.34	0.91	16482	0.994	0.0902	1570	0.98
VWCE	3.24	4	1.34	0.91	16481	0.994	0.0902	1571	0.98
TFRC	3.24	4	1.34	0.91	16480	0.994	0.0903	1572	0.98
CWC25	3.24	4	1.34	0.91	16479	0.994	0.0903	1573	0.98
OR4F6	3.24	4	1.34	0.91	16478	0.994	0.0904	1574	0.98
IL19	3.24	4	1.34	0.91	16477	0.994	0.0905	1575	0.98
MOV10L1	3.24	4	1.34	0.909	16476	0.994	0.0905	1576	0.98
GPR155	3.24	4	1.34	0.909	16475	0.994	0.0906	1577	0.98
NEBL	3.24	4	1.34	0.909	16474	0.994	0.0906	1578	0.98
PDZRN3	3.24	4	1.34	0.909	16473	0.994	0.0906	1579	0.98
HRC	3.24	4	1.34	0.909	16472	0.994	0.0906	1580	0.98
RBM14	3.24	4	1.34	0.909	16471	0.994	0.0906	1581	0.98
UGT1A1	1.62	1	1.34	0.909	16470	0.994	0.0908	1582	0.98
KLF17	3.24	4	1.34	0.909	16469	0.994	0.0909	1583	0.98
PEBP1	3.23	4	1.33	0.909	16468	0.994	0.091	1584	0.98
CLEC4F	3.23	4	1.33	0.909	16467	0.994	0.0911	1585	0.98
NAV2	3.23	4	1.33	0.909	16466	0.994	0.0911	1586	0.98
CEBPD	3.23	4	1.33	0.909	16465	0.994	0.0912	1587	0.98
HACE1	3.23	4	1.33	0.909	16464	0.994	0.0913	1588	0.98
S100B	3.23	4	1.33	0.909	16463	0.994	0.0913	1589	0.98
MAP1LC3A	3.23	4	1.33	0.909	16462	0.994	0.0914	1590	0.98
CEACAM8	3.23	4	1.33	0.909	16461	0.994	0.0915	1591	0.98
NCAPD2	3.23	4	1.33	0.909	16460	0.994	0.0915	1592	0.98
SP1	3.23	4	1.33	0.908	16459	0.994	0.0915	1593	0.98
RPS19BP1	3.23	4	1.33	0.908	16458	0.994	0.0916	1594	0.98
CAPN2	3.22	4	1.33	0.908	16457	0.994	0.0917	1595	0.98
GINS4	3.22	4	1.33	0.908	16456	0.994	0.0917	1596	0.98
PRRG2	3.22	4	1.33	0.908	16455	0.994	0.0918	1597	0.98
FAM83D	3.22	4	1.33	0.908	16454	0.994	0.0918	1598	0.98
FEM1C	3.22	4	1.33	0.908	16453	0.994	0.092	1599	0.98
C2orf66	3.22	4	1.33	0.908	16452	0.994	0.092	1600	0.98
C3orf79	2.79	3	1.33	0.908	16451	0.994	0.092	1601	0.98
PCDH11Y	2.28	2	1.33	0.908	16450	0.994	0.0921	1602	0.98
PCYT1B	3.22	4	1.33	0.908	16449	0.994	0.0922	1603	0.98
PDE10A	3.22	4	1.33	0.908	16448	0.994	0.0923	1604	0.98
CDC23	3.22	4	1.33	0.908	16447	0.994	0.0924	1605	0.98
RSPH1	3.21	4	1.33	0.908	16446	0.994	0.0924	1606	0.98
TMEM184A	3.21	4	1.33	0.908	16445	0.994	0.0925	1607	0.98
TM4SF18	3.21	4	1.33	0.907	16444	0.994	0.0925	1608	0.98
KRTDAP	3.21	4	1.33	0.907	16443	0.994	0.0926	1609	0.98
PROP1	3.21	4	1.32	0.907	16442	0.994	0.0926	1610	0.98
ST8SIA4	3.21	4	1.32	0.907	16441	0.994	0.0927	1611	0.98
CIRBP	3.21	4	1.32	0.907	16440	0.994	0.0927	1612	0.98
ARSG	3.21	4	1.32	0.907	16439	0.994	0.0927	1613	0.98
ACOXL	3.21	4	1.32	0.907	16438	0.994	0.0928	1614	0.98
C8orf76	3.21	4	1.32	0.907	16437	0.994	0.0928	1615	0.98
NUDT22	3.21	4	1.32	0.907	16436	0.994	0.0929	1616	0.98
TMEM248	3.21	4	1.32	0.907	16435	0.994	0.0929	1617	0.98
MBOAT4	3.21	4	1.32	0.907	16434	0.994	0.0929	1618	0.98
DAOA	3.21	4	1.32	0.907	16433	0.994	0.0929	1619	0.98
LPAR2	3.21	4	1.32	0.907	16432	0.994	0.093	1620	0.98
CCNG1	3.21	4	1.32	0.907	16431	0.994	0.093	1621	0.98
RAD51	3.21	4	1.32	0.907	16430	0.994	0.093	1622	0.98
ZNF205	3.21	4	1.32	0.907	16429	0.994	0.093	1623	0.98
CCDC122	2.78	3	1.32	0.907	16428	0.994	0.0931	1624	0.98
PI3	3.21	4	1.32	0.907	16427	0.994	0.0931	1625	0.98
MRPL41	3.2	4	1.32	0.907	16426	0.994	0.0931	1626	0.98
OTOP2	3.2	4	1.32	0.907	16425	0.994	0.0932	1627	0.98
NTF3	3.2	4	1.32	0.907	16424	0.994	0.0932	1628	0.98
TLK1	3.2	4	1.32	0.907	16423	0.994	0.0933	1629	0.98
BUB3	3.2	4	1.32	0.907	16422	0.994	0.0933	1630	0.98
SPRY1	3.2	4	1.32	0.907	16421	0.994	0.0933	1631	0.98
TMPRSS11A	3.2	4	1.32	0.907	16420	0.994	0.0934	1632	0.98
CCDC60	3.2	4	1.32	0.907	16419	0.994	0.0934	1633	0.98
KIAA1841	3.2	4	1.32	0.907	16418	0.994	0.0934	1634	0.98
MKI67IP	2.77	3	1.32	0.907	16417	0.994	0.0934	1635	0.98
OR10W1	3.2	4	1.32	0.907	16416	0.994	0.0935	1636	0.98
CTNNBL1	3.2	4	1.32	0.906	16415	0.994	0.0935	1637	0.98
NFE2L3	3.2	4	1.32	0.906	16414	0.994	0.0935	1638	0.98
PCSK1N	3.2	4	1.32	0.906	16413	0.994	0.0935	1639	0.98
PPP2CA	3.2	4	1.32	0.906	16412	0.994	0.0935	1640	0.98
RIOK2	3.2	4	1.32	0.906	16411	0.994	0.0936	1641	0.98
TRPA1	3.2	4	1.32	0.906	16410	0.994	0.0936	1642	0.98
C17orf49	1.6	1	1.32	0.906	16409	0.994	0.0937	1643	0.98
SLC7A1	3.2	4	1.32	0.906	16408	0.994	0.0937	1644	0.98
GNPDA1	3.2	4	1.32	0.906	16407	0.994	0.0937	1645	0.98
ATP6V1G1	3.2	4	1.32	0.906	16406	0.994	0.0937	1646	0.98
KDM2B	3.2	4	1.32	0.906	16405	0.994	0.0938	1647	0.98
STX17	3.19	4	1.32	0.906	16404	0.994	0.0939	1648	0.98
OSBPL1A	3.19	4	1.32	0.906	16403	0.994	0.0939	1649	0.98
BLZF1	3.19	4	1.32	0.906	16402	0.994	0.0939	1650	0.98
STRN3	3.19	4	1.32	0.906	16401	0.994	0.094	1651	0.98
ADAMTS18	3.19	4	1.32	0.906	16400	0.994	0.094	1652	0.98
IFI27L1	3.19	4	1.32	0.906	16399	0.994	0.094	1653	0.98
CEP250	3.19	4	1.32	0.906	16398	0.994	0.094	1654	0.98
COX18	3.19	4	1.32	0.906	16397	0.994	0.0942	1655	0.98
LAMTOR5	3.19	4	1.32	0.906	16396	0.994	0.0942	1656	0.98
TBK1	3.19	4	1.32	0.906	16395	0.994	0.0942	1657	0.98
ATP2B4	3.19	4	1.32	0.906	16394	0.994	0.0942	1658	0.98
MAPRE3	3.19	4	1.32	0.906	16393	0.994	0.0942	1659	0.98
ETV7	3.19	4	1.31	0.906	16392	0.994	0.0943	1660	0.98
PRODH2	3.19	4	1.31	0.906	16391	0.994	0.0944	1661	0.98
HIBADH	3.19	4	1.31	0.906	16390	0.994	0.0944	1662	0.98
IQGAP1	3.19	4	1.31	0.906	16389	0.994	0.0945	1663	0.98
ZNF623	3.19	4	1.31	0.906	16388	0.994	0.0945	1664	0.98
SLITRK3	3.19	4	1.31	0.906	16387	0.994	0.0945	1665	0.98
CTCF	3.19	4	1.31	0.906	16386	0.994	0.0945	1666	0.98
OR6X1	3.19	4	1.31	0.906	16385	0.994	0.0945	1667	0.98
IL17RC	3.19	4	1.31	0.906	16384	0.994	0.0945	1668	0.98
PTBP3	3.19	4	1.31	0.905	16383	0.994	0.0945	1669	0.98
DDX5	3.19	4	1.31	0.905	16382	0.994	0.0946	1670	0.98
CCNT1	3.18	4	1.31	0.905	16381	0.994	0.0946	1671	0.98
ANAPC1	3.18	4	1.31	0.905	16380	0.994	0.0947	1672	0.98
AHSA1	3.18	4	1.31	0.905	16379	0.994	0.0947	1673	0.98
TTC39C	3.18	4	1.31	0.905	16378	0.994	0.0947	1674	0.98
AP1AR	3.18	4	1.31	0.905	16377	0.994	0.0949	1675	0.98
LHFPL3	3.18	4	1.31	0.905	16376	0.994	0.095	1676	0.98
PPP3R1	2.25	2	1.31	0.905	16375	0.994	0.095	1677	0.98
FAM98B	3.18	4	1.31	0.905	16374	0.994	0.095	1678	0.98
TMEM134	3.18	4	1.31	0.905	16373	0.994	0.095	1679	0.98
SYCE3	3.18	4	1.31	0.905	16372	0.994	0.095	1680	0.98
NECAB2	3.18	4	1.31	0.905	16371	0.994	0.095	1681	0.98
RPP14	3.18	4	1.31	0.905	16370	0.994	0.0951	1682	0.98
RPL15	1.59	1	1.31	0.905	16369	0.994	0.0951	1683	0.98
CLDN17	3.18	4	1.31	0.905	16368	0.994	0.0951	1684	0.98
NHP2	3.18	4	1.31	0.905	16367	0.994	0.0952	1685	0.98
OR1E2	2.75	3	1.31	0.905	16366	0.994	0.0953	1686	0.98
NRCAM	3.18	4	1.31	0.905	16365	0.994	0.0953	1687	0.98
HKDC1	3.17	4	1.31	0.905	16364	0.994	0.0954	1688	0.98
SKAP2	3.17	4	1.31	0.905	16363	0.994	0.0954	1689	0.98
C19orf70	3.17	4	1.31	0.905	16362	0.994	0.0955	1690	0.98
TPP2	3.17	4	1.31	0.904	16361	0.994	0.0956	1691	0.98
EIF4G3	3.17	4	1.31	0.904	16360	0.994	0.0957	1692	0.98
MAPK15	3.17	4	1.31	0.904	16359	0.994	0.0957	1693	0.98
CAPRIN2	3.17	4	1.31	0.904	16358	0.994	0.0957	1694	0.98
TAF12	3.17	4	1.31	0.904	16357	0.994	0.0958	1695	0.98
RGS1	3.17	4	1.31	0.904	16356	0.994	0.0958	1696	0.98
TPI1	3.17	4	1.31	0.904	16355	0.994	0.0958	1697	0.98
CCPG1	3.17	4	1.31	0.904	16354	0.994	0.0959	1698	0.98
SLC12A4	3.17	4	1.3	0.904	16353	0.994	0.096	1699	0.98
TTC40	3.17	4	1.3	0.904	16352	0.994	0.096	1700	0.98
SPATA19	3.17	4	1.3	0.904	16351	0.994	0.096	1701	0.98
BZW2	3.16	4	1.3	0.904	16350	0.994	0.0963	1702	0.98
OR4K13	3.16	4	1.3	0.904	16349	0.994	0.0963	1703	0.98
ZCCHC12	3.16	4	1.3	0.903	16348	0.994	0.0966	1704	0.98
CREBL2	3.16	4	1.3	0.903	16347	0.994	0.0967	1705	0.98
CD5	3.16	4	1.3	0.903	16346	0.994	0.0967	1706	0.98
TSEN15	3.16	4	1.3	0.903	16345	0.994	0.0968	1707	0.98
MOSPD1	3.15	4	1.3	0.903	16344	0.994	0.097	1708	0.98
ODF1	3.15	4	1.3	0.903	16343	0.994	0.0971	1709	0.98
ATF7IP	3.15	4	1.3	0.903	16342	0.994	0.0971	1710	0.98
FRS2	3.15	4	1.3	0.903	16341	0.994	0.0973	1711	0.98
AQP10	3.15	4	1.3	0.903	16340	0.994	0.0973	1712	0.98
TRIM45	3.15	4	1.3	0.903	16339	0.994	0.0973	1713	0.98
FAM110C	3.14	4	1.3	0.902	16338	0.994	0.0976	1714	0.98
TAF1C	3.14	4	1.3	0.902	16337	0.994	0.0976	1715	0.98
FHL3	3.14	4	1.3	0.902	16336	0.994	0.0977	1716	0.98
ZNF480	3.14	4	1.29	0.902	16335	0.994	0.0977	1717	0.98
PRKG1	3.14	4	1.29	0.902	16334	0.994	0.0977	1718	0.98
GLTP	3.14	4	1.29	0.902	16333	0.994	0.0977	1719	0.98
FIP1L1	3.14	4	1.29	0.902	16332	0.994	0.0977	1720	0.98
MRPS33	3.14	4	1.29	0.902	16331	0.994	0.0978	1721	0.98
ITPKB	3.14	4	1.29	0.902	16330	0.994	0.0978	1722	0.98
TAS2R40	3.14	4	1.29	0.902	16329	0.994	0.0979	1723	0.98
AP3M1	3.14	4	1.29	0.902	16328	0.994	0.098	1724	0.98
RBL2	3.14	4	1.29	0.902	16327	0.994	0.098	1725	0.98
PITPNA	3.14	4	1.29	0.902	16326	0.994	0.098	1726	0.98
FITM2	3.14	4	1.29	0.902	16325	0.994	0.0981	1727	0.98
PIH1D3	3.14	4	1.29	0.902	16324	0.994	0.0981	1728	0.98
AMN1	3.14	4	1.29	0.902	16323	0.994	0.0981	1729	0.98
FBXO30	3.14	4	1.29	0.902	16322	0.994	0.0982	1730	0.98
TMEM14C	2.22	2	1.29	0.902	16321	0.994	0.0982	1731	0.98
ZNF569	3.14	4	1.29	0.902	16320	0.994	0.0982	1732	0.98
SELRC1	3.14	4	1.29	0.902	16319	0.994	0.0983	1733	0.98
RBM5	3.14	4	1.29	0.902	16318	0.994	0.0984	1734	0.98
FAM63B	3.13	4	1.29	0.902	16317	0.994	0.0984	1735	0.98
LTBP1	3.13	4	1.29	0.902	16316	0.994	0.0985	1736	0.98
TDRD6	3.13	4	1.29	0.901	16315	0.994	0.0985	1737	0.98
NAA25	3.13	4	1.29	0.901	16314	0.994	0.0985	1738	0.98
TATDN3	3.13	4	1.29	0.901	16313	0.994	0.0986	1739	0.98
LEF1	3.13	4	1.29	0.901	16312	0.994	0.0986	1740	0.98
ATG3	3.13	4	1.29	0.901	16311	0.994	0.0987	1741	0.98
RELT	3.13	4	1.29	0.901	16310	0.994	0.0987	1742	0.98
MYO6	3.13	4	1.29	0.901	16309	0.994	0.0988	1743	0.98
C2orf44	3.13	4	1.29	0.901	16308	0.994	0.0988	1744	0.98
DCAF6	3.13	4	1.29	0.901	16307	0.994	0.0989	1745	0.98
RARG	3.13	4	1.29	0.901	16306	0.994	0.0989	1746	0.98
CCNT2	3.12	4	1.29	0.901	16305	0.994	0.0992	1747	0.98
PLBD1	3.12	4	1.29	0.901	16304	0.994	0.0992	1748	0.98
WDR18	3.12	4	1.29	0.901	16303	0.994	0.0993	1749	0.98
PPT1	3.12	4	1.28	0.901	16302	0.994	0.0995	1750	0.98
ZNF432	3.12	4	1.28	0.901	16301	0.994	0.0995	1751	0.98
LRRC38	3.12	4	1.28	0.901	16300	0.994	0.0995	1752	0.98
TMEM18	3.12	4	1.28	0.9	16299	0.994	0.0996	1753	0.98
FAM45A	3.12	4	1.28	0.9	16298	0.994	0.0996	1754	0.98
FXYD7	3.12	4	1.28	0.9	16297	0.994	0.0997	1755	0.98
CYB561	3.12	4	1.28	0.9	16296	0.994	0.0997	1756	0.98
GREB1	3.12	4	1.28	0.9	16295	0.994	0.0998	1757	0.98
ETS1	3.12	4	1.28	0.9	16294	0.994	0.0998	1758	0.98
ITFG3	3.12	4	1.28	0.9	16293	0.994	0.0998	1759	0.98
RP11-422N16.3	3.12	4	1.28	0.9	16292	0.994	0.0998	1760	0.98
UBA3	3.12	4	1.28	0.9	16291	0.994	0.0998	1761	0.98
CCDC181	3.12	4	1.28	0.9	16290	0.994	0.0999	1762	0.98
CLCN7	3.11	4	1.28	0.9	16289	0.994	0.1	1763	0.98
VPS33B	3.11	4	1.28	0.9	16288	0.994	0.1	1764	0.98
ZMYM4	3.11	4	1.28	0.9	16287	0.994	0.1	1765	0.98
WDR7	3.11	4	1.28	0.9	16286	0.994	0.1	1766	0.98
C3orf22	3.11	4	1.28	0.9	16285	0.994	0.1	1767	0.98
ATXN3	3.11	4	1.28	0.9	16284	0.994	0.1	1768	0.98
CTTNBP2	3.11	4	1.28	0.9	16283	0.994	0.1	1769	0.98
DAG1	3.11	4	1.28	0.9	16282	0.994	0.1	1770	0.98
NANOGNB	3.11	4	1.28	0.9	16281	0.994	0.1	1771	0.98
C19orf38	3.11	4	1.28	0.9	16280	0.994	0.1	1772	0.98
MST1R	3.11	4	1.28	0.9	16279	0.994	0.1	1773	0.98
UTS2B	3.11	4	1.28	0.9	16278	0.994	0.1	1774	0.98
C12orf10	3.11	4	1.28	0.899	16277	0.994	0.101	1775	0.98
UBA7	3.11	4	1.28	0.899	16276	0.994	0.101	1776	0.98
NOP9	3.11	4	1.28	0.899	16275	0.994	0.101	1777	0.98
C9orf57	3.11	4	1.28	0.899	16274	0.994	0.101	1778	0.98
ZFYVE27	3.1	4	1.28	0.899	16273	0.994	0.101	1779	0.98
OR8S1	3.1	4	1.28	0.899	16272	0.994	0.101	1780	0.98
BBS7	3.1	4	1.28	0.899	16271	0.994	0.101	1781	0.98
HNRNPK	3.1	4	1.28	0.899	16270	0.994	0.101	1782	0.98
YPEL4	3.1	4	1.28	0.899	16269	0.994	0.101	1783	0.98
AP2S1	3.1	4	1.28	0.899	16268	0.994	0.101	1784	0.98
SALL3	3.1	4	1.27	0.899	16267	0.994	0.101	1785	0.98
LECT2	3.1	4	1.27	0.899	16266	0.994	0.101	1786	0.98
ACBD4	3.1	4	1.27	0.899	16265	0.994	0.101	1787	0.98
HIGD1A	2.19	2	1.27	0.899	16264	0.994	0.101	1788	0.98
ENTPD7	3.1	4	1.27	0.899	16263	0.994	0.101	1789	0.98
SLC7A4	3.1	4	1.27	0.899	16262	0.994	0.101	1790	0.98
TEX36	3.1	4	1.27	0.899	16261	0.994	0.101	1791	0.98
RENBP	3.1	4	1.27	0.899	16260	0.994	0.101	1792	0.98
BNIP2	3.1	4	1.27	0.899	16259	0.994	0.101	1793	0.98
KIAA1107	3.09	4	1.27	0.898	16258	0.994	0.102	1794	0.98
HNRNPA0	3.09	4	1.27	0.898	16257	0.994	0.102	1795	0.98
HIST1H2AB	2.68	3	1.27	0.898	16256	0.994	0.102	1796	0.98
B3GNT9	3.09	4	1.27	0.898	16255	0.994	0.102	1797	0.98
TUBB4B	3.09	4	1.27	0.898	16254	0.994	0.102	1798	0.98
ZBTB2	3.09	4	1.27	0.898	16253	0.994	0.102	1799	0.98
FXYD4	3.09	4	1.27	0.898	16252	0.994	0.102	1800	0.98
TLN1	2.67	3	1.27	0.898	16251	0.994	0.102	1801	0.98
XIAP	3.09	4	1.27	0.898	16250	0.994	0.102	1802	0.98
HCST	3.08	4	1.27	0.898	16249	0.994	0.102	1803	0.98
SLC16A4	3.08	4	1.27	0.898	16248	0.994	0.102	1804	0.98
PPM1L	3.08	4	1.27	0.898	16247	0.994	0.102	1805	0.98
PANK3	3.08	4	1.27	0.898	16246	0.994	0.102	1806	0.98
KRTAP4-4	1.54	1	1.27	0.898	16245	0.994	0.102	1807	0.98
HSF2	3.08	4	1.27	0.897	16244	0.994	0.103	1808	0.98
RPL36	3.08	4	1.27	0.897	16243	0.994	0.103	1809	0.98
PTCRA	3.08	4	1.27	0.897	16242	0.994	0.103	1810	0.98
OR5J2	3.08	4	1.27	0.897	16241	0.994	0.103	1811	0.98
TSPAN31	3.08	4	1.27	0.897	16240	0.994	0.103	1812	0.98
PSG4	1.54	1	1.27	0.897	16239	0.994	0.103	1813	0.98
CISD2	3.08	4	1.27	0.897	16238	0.994	0.103	1814	0.98
TET2	3.08	4	1.27	0.897	16237	0.994	0.103	1815	0.98
GIF	3.08	4	1.27	0.897	16236	0.994	0.103	1816	0.98
MTBP	3.08	4	1.27	0.897	16235	0.994	0.103	1817	0.98
TEKT3	3.08	4	1.27	0.897	16234	0.994	0.103	1818	0.98
NCOA4	3.08	4	1.27	0.897	16233	0.994	0.103	1819	0.98
SMC1A	3.08	4	1.27	0.897	16232	0.994	0.103	1820	0.98
GLT8D1	3.08	4	1.26	0.897	16231	0.994	0.103	1821	0.98
DMRTA2	3.08	4	1.26	0.897	16230	0.994	0.103	1822	0.98
CD79A	3.08	4	1.26	0.897	16229	0.994	0.103	1823	0.98
OR5D18	3.07	4	1.26	0.897	16228	0.994	0.103	1824	0.98
LAG3	3.07	4	1.26	0.897	16227	0.994	0.103	1825	0.98
AATK	3.07	4	1.26	0.897	16226	0.994	0.103	1826	0.98
HESX1	3.07	4	1.26	0.897	16225	0.994	0.103	1827	0.98
KLHL15	3.07	4	1.26	0.897	16224	0.994	0.103	1828	0.98
SAMD15	3.07	4	1.26	0.897	16223	0.994	0.103	1829	0.98
MS4A7	3.07	4	1.26	0.897	16222	0.994	0.103	1830	0.98
HMG20A	3.07	4	1.26	0.897	16221	0.994	0.103	1831	0.98
FBXO44	3.07	4	1.26	0.897	16220	0.994	0.103	1832	0.98
WFS1	3.07	4	1.26	0.897	16219	0.994	0.103	1833	0.98
CUL4B	3.07	4	1.26	0.896	16218	0.994	0.104	1834	0.98
PIP5K1A	3.07	4	1.26	0.896	16217	0.994	0.104	1835	0.98
SETDB2	3.07	4	1.26	0.896	16216	0.994	0.104	1836	0.98
SH3BP1	3.07	4	1.26	0.896	16215	0.994	0.104	1837	0.98
SULF2	3.07	4	1.26	0.896	16214	0.994	0.104	1838	0.98
MED21	3.07	4	1.26	0.896	16213	0.994	0.104	1839	0.98
CENPN	3.07	4	1.26	0.896	16212	0.994	0.104	1840	0.98
C20orf187	2.17	2	1.26	0.896	16211	0.994	0.104	1841	0.98
UBASH3B	3.06	4	1.26	0.896	16210	0.994	0.104	1842	0.98
BBS4	3.06	4	1.26	0.896	16209	0.994	0.104	1843	0.98
CELF3	3.06	4	1.26	0.896	16208	0.994	0.104	1844	0.98
EIF2AK2	3.06	4	1.26	0.896	16207	0.994	0.104	1845	0.98
LRP5	3.06	4	1.26	0.896	16206	0.994	0.104	1846	0.98
KIAA1614	3.06	4	1.26	0.896	16205	0.994	0.104	1847	0.98
ZNF337	3.06	4	1.26	0.896	16204	0.994	0.104	1848	0.98
POMGNT2	3.06	4	1.26	0.895	16203	0.994	0.105	1849	0.98
SLC2A10	3.06	4	1.26	0.895	16202	0.994	0.105	1850	0.98
AC091801.1	2.65	3	1.26	0.895	16201	0.994	0.105	1851	0.98
GUCA1C	3.05	4	1.26	0.895	16200	0.994	0.105	1852	0.98
SMIM12	3.05	4	1.25	0.895	16199	0.994	0.105	1853	0.98
DSP	3.05	4	1.25	0.895	16198	0.994	0.105	1854	0.98
TAS2R60	3.05	4	1.25	0.895	16197	0.994	0.105	1855	0.98
CACUL1	3.05	4	1.25	0.895	16196	0.994	0.105	1856	0.98
GIPR	3.05	4	1.25	0.895	16195	0.994	0.105	1857	0.98
B4GALNT2	3.05	4	1.25	0.895	16194	0.994	0.105	1858	0.98
ZNF699	3.05	4	1.25	0.895	16193	0.994	0.105	1859	0.98
LMO1	3.05	4	1.25	0.895	16192	0.994	0.105	1860	0.98
YES1	3.05	4	1.25	0.895	16191	0.994	0.105	1861	0.98
FAM26D	3.05	4	1.25	0.895	16190	0.994	0.105	1862	0.98
UGT1A4	3.05	4	1.25	0.895	16189	0.994	0.105	1863	0.98
AP5M1	3.05	4	1.25	0.895	16188	0.994	0.105	1864	0.98
ALG6	3.05	4	1.25	0.895	16187	0.994	0.105	1865	0.98
TMED2	3.04	4	1.25	0.894	16186	0.994	0.106	1866	0.98
OR11G2	3.04	4	1.25	0.894	16185	0.994	0.106	1867	0.98
ID1	3.04	4	1.25	0.894	16184	0.994	0.106	1868	0.98
TRAK1	3.04	4	1.25	0.894	16183	0.994	0.106	1869	0.98
LEPROTL1	3.04	4	1.25	0.894	16182	0.994	0.106	1870	0.98
SLC4A7	3.04	4	1.25	0.894	16181	0.994	0.106	1871	0.98
MRPL24	3.04	4	1.25	0.894	16180	0.994	0.106	1872	0.98
CDC45	3.04	4	1.25	0.894	16179	0.994	0.106	1873	0.98
MAGEB18	3.04	4	1.25	0.894	16178	0.994	0.106	1874	0.98
ASB11	3.04	4	1.25	0.894	16177	0.994	0.106	1875	0.98
ACMSD	3.04	4	1.25	0.894	16176	0.994	0.106	1876	0.98
SRP72	3.04	4	1.25	0.894	16175	0.994	0.106	1877	0.98
GKN1	3.04	4	1.25	0.894	16174	0.994	0.106	1878	0.98
SEMA3A	3.04	4	1.25	0.894	16173	0.994	0.106	1879	0.98
POFUT1	3.04	4	1.25	0.894	16172	0.994	0.106	1880	0.98
TTBK2	3.04	4	1.25	0.894	16171	0.994	0.106	1881	0.98
MOCS3	3.04	4	1.25	0.894	16170	0.994	0.106	1882	0.98
RDM1	3.04	4	1.25	0.894	16169	0.994	0.106	1883	0.98
PRKRIP1	3.04	4	1.25	0.894	16168	0.994	0.106	1884	0.98
NUDCD3	3.03	4	1.25	0.894	16167	0.994	0.106	1885	0.98
PDXDC1	3.03	4	1.25	0.894	16166	0.994	0.106	1886	0.98
WDR47	2.63	3	1.25	0.893	16165	0.994	0.107	1887	0.98
ZNF224	3.03	4	1.25	0.893	16164	0.994	0.107	1888	0.98
UBAP2L	3.03	4	1.24	0.893	16163	0.994	0.107	1889	0.98
SMPD4	3.03	4	1.24	0.893	16162	0.994	0.107	1890	0.98
CCT2	3.03	4	1.24	0.893	16161	0.994	0.107	1891	0.98
USP27X	3.03	4	1.24	0.893	16160	0.994	0.107	1892	0.98
ATP11B	3.02	4	1.24	0.893	16159	0.994	0.107	1893	0.98
DUSP11	3.02	4	1.24	0.893	16158	0.994	0.107	1894	0.98
PHEX	3.02	4	1.24	0.893	16157	0.994	0.107	1895	0.98
TAS2R42	3.02	4	1.24	0.893	16156	0.994	0.107	1896	0.98
METTL10	3.02	4	1.24	0.893	16155	0.994	0.107	1897	0.98
COX20	1.51	1	1.24	0.892	16154	0.994	0.108	1898	0.98
FBL	3.02	4	1.24	0.892	16153	0.994	0.108	1899	0.98
UBA6	3.02	4	1.24	0.892	16152	0.994	0.108	1900	0.98
TEX11	3.02	4	1.24	0.892	16151	0.994	0.108	1901	0.98
TMEM223	3.02	4	1.24	0.892	16150	0.994	0.108	1902	0.98
MDGA1	3.02	4	1.24	0.892	16149	0.994	0.108	1903	0.98
ZNF597	3.02	4	1.24	0.892	16148	0.994	0.108	1904	0.98
MMACHC	3.02	4	1.24	0.892	16147	0.994	0.108	1905	0.98
TTC1	3.02	4	1.24	0.892	16146	0.994	0.108	1906	0.98
ACOT11	3.02	4	1.24	0.892	16145	0.994	0.108	1907	0.98
ACOX2	3.02	4	1.24	0.892	16144	0.994	0.108	1908	0.98
TTC37	3.01	4	1.24	0.892	16143	0.994	0.108	1909	0.98
LRRN1	3.01	4	1.24	0.892	16142	0.994	0.108	1910	0.98
PTPRE	3.01	4	1.24	0.892	16141	0.994	0.108	1911	0.98
ZBTB26	3.01	4	1.24	0.892	16140	0.994	0.108	1912	0.98
ACSM1	3.01	4	1.24	0.892	16139	0.994	0.108	1913	0.98
KIF16B	3.01	4	1.24	0.892	16138	0.994	0.108	1914	0.98
QPRT	3.01	4	1.24	0.892	16137	0.994	0.108	1915	0.98
SLC30A9	3.01	4	1.24	0.892	16136	0.994	0.108	1916	0.98
TMEM154	3.01	4	1.24	0.892	16135	0.994	0.108	1917	0.98
MAP3K8	3.01	4	1.24	0.892	16134	0.994	0.108	1918	0.98
TYMP	3.01	4	1.24	0.892	16133	0.994	0.108	1919	0.98
CWC22	3.01	4	1.24	0.892	16132	0.994	0.108	1920	0.98
SQRDL	3.01	4	1.24	0.892	16131	0.994	0.108	1921	0.98
SPATA31E1	3.01	4	1.23	0.892	16130	0.994	0.108	1922	0.98
ENO4	3.01	4	1.23	0.892	16129	0.994	0.108	1923	0.98
C10orf62	3.01	4	1.23	0.891	16128	0.994	0.109	1924	0.98
OR4S2	3.01	4	1.23	0.891	16127	0.994	0.109	1925	0.98
IGFBP6	3.01	4	1.23	0.891	16126	0.994	0.109	1926	0.98
SESN3	3.01	4	1.23	0.891	16125	0.994	0.109	1927	0.98
HTR1F	3	4	1.23	0.891	16124	0.994	0.109	1928	0.98
PUS10	3	4	1.23	0.891	16123	0.994	0.109	1929	0.98
ZNF354C	3	4	1.23	0.891	16122	0.994	0.109	1930	0.98
RIOK3	3	4	1.23	0.891	16121	0.994	0.109	1931	0.98
UTP3	3	4	1.23	0.891	16120	0.994	0.109	1932	0.98
SHANK2	3	4	1.23	0.891	16119	0.994	0.109	1933	0.98
C1orf158	3	4	1.23	0.891	16118	0.994	0.109	1934	0.98
FAM83B	3	4	1.23	0.891	16117	0.994	0.109	1935	0.98
C1QTNF3	3	4	1.23	0.89	16116	0.994	0.11	1936	0.98
PROCR	2.99	4	1.23	0.89	16115	0.994	0.11	1937	0.98
HK2	2.99	4	1.23	0.89	16114	0.994	0.11	1938	0.98
PPP1R1A	2.99	4	1.23	0.89	16113	0.994	0.11	1939	0.98
DIP2B	2.99	4	1.23	0.89	16112	0.994	0.11	1940	0.98
RPL37	2.11	2	1.23	0.89	16111	0.994	0.11	1941	0.98
NTSR2	2.99	4	1.23	0.89	16110	0.994	0.11	1942	0.98
RNF6	2.99	4	1.23	0.89	16109	0.994	0.11	1943	0.98
ANKRD31	2.99	4	1.23	0.89	16108	0.994	0.11	1944	0.98
RSPO1	2.99	4	1.23	0.89	16107	0.994	0.11	1945	0.98
CBLB	2.99	4	1.23	0.89	16106	0.994	0.11	1946	0.98
RASSF2	2.99	4	1.23	0.89	16105	0.994	0.11	1947	0.98
PLAG1	2.99	4	1.23	0.89	16104	0.994	0.11	1948	0.98
FAM83C	2.99	4	1.23	0.89	16103	0.994	0.11	1949	0.98
MANSC1	2.99	4	1.22	0.89	16102	0.994	0.11	1950	0.98
BUB1B	2.99	4	1.22	0.89	16101	0.994	0.11	1951	0.98
TONSL	2.98	4	1.22	0.89	16100	0.994	0.11	1952	0.98
ZNF534	2.98	4	1.22	0.889	16099	0.994	0.111	1953	0.98
MAGT1	2.98	4	1.22	0.889	16098	0.994	0.111	1954	0.98
ARHGEF1	2.98	4	1.22	0.889	16097	0.994	0.111	1955	0.98
ETF1	2.98	4	1.22	0.889	16096	0.994	0.111	1956	0.98
OR9Q1	2.98	4	1.22	0.889	16095	0.994	0.111	1957	0.98
HSPA4L	2.98	4	1.22	0.889	16094	0.994	0.111	1958	0.98
COL7A1	2.98	4	1.22	0.889	16093	0.994	0.111	1959	0.98
UGT3A2	2.98	4	1.22	0.889	16092	0.994	0.111	1960	0.98
C9orf3	2.98	4	1.22	0.889	16091	0.994	0.111	1961	0.98
DSG1	2.98	4	1.22	0.889	16090	0.994	0.111	1962	0.98
ZNF341	2.98	4	1.22	0.889	16089	0.994	0.111	1963	0.98
CCDC73	2.98	4	1.22	0.889	16088	0.994	0.111	1964	0.98
ZHX3	2.98	4	1.22	0.889	16087	0.994	0.111	1965	0.98
ITCH	2.98	4	1.22	0.889	16086	0.994	0.111	1966	0.98
EQTN	2.98	4	1.22	0.889	16085	0.994	0.111	1967	0.98
CALM3	2.98	4	1.22	0.889	16084	0.994	0.111	1968	0.98
FLOT1	2.98	4	1.22	0.889	16083	0.994	0.111	1969	0.98
SLC7A2	2.98	4	1.22	0.889	16082	0.994	0.111	1970	0.98
HPS6	2.97	4	1.22	0.889	16081	0.994	0.111	1971	0.98
EXO5	2.97	4	1.22	0.889	16080	0.994	0.111	1972	0.98
NKRF	2.97	4	1.22	0.889	16079	0.994	0.111	1973	0.98
CHMP2A	2.97	4	1.22	0.888	16078	0.994	0.112	1974	0.98
ZNF536	2.97	4	1.22	0.888	16077	0.994	0.112	1975	0.98
UBE2E1	2.97	4	1.22	0.888	16076	0.994	0.112	1976	0.98
PADI3	2.97	4	1.22	0.888	16075	0.994	0.112	1977	0.98
DNAH9	2.97	4	1.22	0.888	16074	0.994	0.112	1978	0.98
BAG2	2.97	4	1.22	0.888	16073	0.994	0.112	1979	0.98
FAM183A	2.97	4	1.22	0.888	16072	0.994	0.112	1980	0.98
COL25A1	2.97	4	1.22	0.888	16071	0.994	0.112	1981	0.98
EHD3	2.96	4	1.22	0.888	16070	0.994	0.112	1982	0.98
AGO4	2.96	4	1.22	0.888	16069	0.994	0.112	1983	0.98
UPK3B	2.96	4	1.21	0.888	16068	0.994	0.112	1984	0.98
EFCAB11	2.96	4	1.21	0.888	16067	0.994	0.112	1985	0.98
DPH3	2.96	4	1.21	0.888	16066	0.994	0.112	1986	0.98
NME5	2.96	4	1.21	0.888	16065	0.994	0.112	1987	0.98
CHRNB4	2.96	4	1.21	0.888	16064	0.994	0.112	1988	0.98
RAC1	2.96	4	1.21	0.887	16063	0.994	0.113	1989	0.98
MBIP	2.96	4	1.21	0.887	16062	0.994	0.113	1990	0.98
RAB1B	2.96	4	1.21	0.887	16061	0.994	0.113	1991	0.98
ANGPTL7	2.96	4	1.21	0.887	16060	0.994	0.113	1992	0.98
SLC30A3	2.96	4	1.21	0.887	16059	0.994	0.113	1993	0.98
KCNJ16	2.96	4	1.21	0.887	16058	0.994	0.113	1994	0.98
TMEM115	2.96	4	1.21	0.887	16057	0.994	0.113	1995	0.98
PDCD4	2.96	4	1.21	0.887	16056	0.994	0.113	1996	0.98
PPBP	2.96	4	1.21	0.887	16055	0.994	0.113	1997	0.98
C7orf25	2.95	4	1.21	0.887	16054	0.994	0.113	1998	0.98
TRAPPC8	2.56	3	1.21	0.887	16053	0.994	0.113	1999	0.98
[truncated: 16,052 more rows]
