# Supplementary material for: The CDK12 inhibitor SR-4835 functions as a molecular glue that promotes cyclin K degradation in melanoma
Source: Cell Death Discov. 2023 Dec 16;9:459. doi: 10.1038/s41420-023-01754-x (PMC10725499; doi:10.1038/s41420-023-01754-x)
Supplement: Supplementary file 3 — Original Data File [file 41420_2023_1754_MOESM3_ESM.xlsx]

## Sheet: Fig. 1
Fig. 1B						Fig. 1D

## Sheet: Fig. 2
Fig. 2A								Fig. 2B									Fig. 2C										Fig. 2F										Fig. 2G							Fig. 2H

## Sheet: Fig. 3
Fig. 3A							Fig. 3B									Fig. 3C

## Sheet: Fig. 4
Fig. 4C										Fig. 4E
